# Supplementary material for: Crystal structure of catena-poly[[[tri­aqua­(4-cyano­benzoato-κO)nickel(II)]-μ-4,4′-bi­pyridine-κ2 N:N′] 4-cyano­benzoate]
Source: Acta Crystallogr E Crystallogr Commun. 2015 Oct 17;71(Pt 11):m197–8. doi: 10.1107/S2056989015018344 (PMC4645088; doi:10.1107/S2056989015018344)
Supplement: Supplementary file 1 [file e-71-0m197-sup1.cif]

##############################################################################
#                                                                            #
# This CIF contains the data in a paper accepted for publication in          #
# Acta Crystallographica Section E. It conforms to the requirements of       #
# Notes for Authors for Acta Crystallographica Section E, and has been       #
# peer reviewed under the auspices of the IUCr Commission on Journals.       #
#                                                                            #
# Full details of the Crystallographic Information File format               #
# are given in the paper "The Crystallographic Information File (CIF):       #
# a New Standard Archive File for Crystallography" by S. R. Hall, F. H.      #
# Allen and I. D. Brown [Acta Cryst. (1991), A47, 655-685].                  #
#                                                                            #
# The current version of the core CIF dictionary is obtainable from          #
# ftp://ftp.iucr.org/pub/cif_core.dic.                                       #
#                                                                            #
# Software is freely available for graphical display of the structure(s)     #
# in this CIF. For information consult the CIF software page                 #
# http://www.iucr.org/resources/cif/software.                                #
#                                                                            #
# This file may be used for bona fide research purposes within the           #
# scientific community so long as proper attribution is given to the journal # 
# article from which it was obtained.                                        #
#                                                                            #
##############################################################################
data_global
_audit_creation_method     'WinGX routine CIF_UPDATE'
_audit_conform_dict_name     cif_core.dic
_audit_conform_dict_version     2.4
_journal_data_validation_number     ?
_journal_date_recd_electronic     2015-09-23
_journal_date_accepted     2015-09-30
_journal_name_full     'Acta Crystallographica, Section E'
_journal_year     2015
_journal_volume     71
_journal_issue     11
_journal_page_first     m197
_journal_page_last     m198
_journal_paper_category     HM
_journal_paper_doi     10.1107/S2056989015018344
_journal_coeditor_code     XU5875
_publ_contact_author_name
;
Jos\'e Mar\'ia Rivera
;
_publ_contact_author_address
;
Facultad de Ciencias Qu\'imicas, Universidad Veracruzana,
Prolongaci\'on Oriente 6, No. 1009, Colonia Rafael Alvarado,
C.P. 94340, Orizaba, Veracruz, Mexico
;
_publ_contact_author_email     'chemax7@yahoo.com.mx'
_publ_contact_author_fax     '52(272)7240120'
_publ_contact_author_phone     '52(272)1010934'
_publ_section_title
;\
Crystal structure of
<i>catena</i>-poly[[[triaqua(4-cyanobenzoato-\k<i>O</i>)nickel(II)]-\m-4,4'-\
bipyridine-\k^2^<i>N</i>:<i>N</i>'] 4-cyanobenzoate]
;
_publ_section_title_footnote     .
loop_
    _publ_author_name
    _publ_author_footnote
    _publ_author_address
    'Alfredo A. Morales-Tapia' .
;
Facultad de Ciencias Qu\'imicas, Universidad Veracruzana,
Prolongaci\'on Oriente 6, No. 1009, Colonia Rafael Alvarado,
CP 94340, Orizaba, Veracruz, Mexico
;
    "Ra\'ul Colorado-Peralta" .
;
Facultad de Ciencias Qu\'imicas, Universidad Veracruzana,
Prolongaci\'on Oriente 6, No. 1009, Colonia Rafael Alvarado,
CP 94340, Orizaba, Veracruz, Mexico
;
    "Ang\'elica M. Duarte-Hern\'andez" .
;\
Departamento de Qu\'imica,
Centro de Investigaci\'on y de Estudios Avanzados del \
Instituto Polit\'ecnico
 Nacional,
CP 07360, M\'exico, D.F., Mexico
;
    'Angelina Flores-Parra' .
;
Departamento de Qu\'imica,
Centro de Investigaci\'on y de Estudios Avanzados del \
Instituto Polit\'ecnico Nacional,
CP 07360, M\'exico, D.F., Mexico
;
    "Jos\'e Mar\'ia Rivera" .
;
Facultad de Ciencias Qu\'imicas, Universidad Veracruzana,
Prolongaci\'on Oriente 6, No. 1009, Colonia Rafael Alvarado,
CP 94340, Orizaba, Veracruz, Mexico
;
_publ_section_synopsis     .
data_I
_database_code_depnum_ccdc_archive 'CCDC 1428986'
_audit_creation_method     'WinGX routine CIF_UPDATE'
_audit_conform_dict_name     cif_core.dic
_audit_conform_dict_version     2.4
_chemical_name_systematic
;\
<i>catena</i>-Poly[[[triaqua(4-cyanobenzoato-\k<i>O</i>)nickel(II)]-\
\m-4,4'-bipyridine-\k^2^<i>N</i>:<i>N</i>'] 4-cyanobenzoate]
;
_chemical_name_common     'Nickel(II) Polymer'
_chemical_formula_moiety     'C18 H18 N3 Ni O5 +, C8 H4 N O2 -'
_chemical_formula_sum     'C26 H22 N4 Ni O7'
_chemical_formula_iupac     '[Ni (C8 H4 N O2) (C10 H8 N2) (H2 O)3] (C8 H4 N O2)'
_chemical_formula_weight     561.19
_chemical_melting_point     350
_symmetry_cell_setting     monoclinic
_symmetry_space_group_name_H-M     'P 21/c'
_symmetry_space_group_name_Hall     '-P 2ybc'
loop_
    _symmetry_equiv_pos_as_xyz
    'x, y, z'
    '-x, y+1/2, -z+1/2'
    '-x, -y, -z'
    'x, -y-1/2, z-1/2'
_cell_length_a     7.176(5)
_cell_length_b     21.373(9)
_cell_length_c     17.032(9)
_cell_angle_alpha     90
_cell_angle_beta     110.32(3)
_cell_angle_gamma     90
_cell_volume     2450(2)
_cell_formula_units_Z     4
_cell_measurement_reflns_used     10938
_cell_measurement_theta_min     2.91
_cell_measurement_theta_max     27.485
_cell_measurement_temperature     293(2)
_exptl_crystal_description     needle
_exptl_crystal_colour     blue
_exptl_crystal_size_max     0.1
_exptl_crystal_size_mid     0.05
_exptl_crystal_size_min     0.05
_exptl_crystal_density_diffrn     1.521
_exptl_crystal_density_method     'not measured'
_exptl_crystal_F_000     1160
_exptl_absorpt_coefficient_mu     0.847
_exptl_absorpt_correction_type     multi-scan
_exptl_absorpt_process_details
;
(North <i>et al.</i>,  1968)
;
_exptl_absorpt_correction_T_min     0.872
_exptl_absorpt_correction_T_max     0.969
_exptl_special_details     ?
_diffrn_ambient_temperature     293(2)
_diffrn_radiation_type     MoK\a
_diffrn_radiation_wavelength     0.71073
_diffrn_radiation_monochromator     graphite
_diffrn_measurement_device_type     'Nonius KappaCCD'
_diffrn_measurement_device     '95mm CCD camera on \k-goniostat'
_diffrn_measurement_method     'CCD rotation images, thick slices'
_diffrn_detector_area_resol_mean     9
_diffrn_reflns_number     19002
_diffrn_reflns_av_R_equivalents     0.1425
_diffrn_reflns_theta_min     3.18
_diffrn_reflns_theta_max     27.58
_diffrn_reflns_theta_full     27.58
_diffrn_measured_fraction_theta_max     0.99
_diffrn_measured_fraction_theta_full     0.99
_diffrn_reflns_limit_h_min     -9
_diffrn_reflns_limit_h_max     9
_diffrn_reflns_limit_k_min     -27
_diffrn_reflns_limit_k_max     24
_diffrn_reflns_limit_l_min     -22
_diffrn_reflns_limit_l_max     18
_diffrn_reflns_reduction_process     ?
_refine_special_details
;
 Refinement of <i>F</i>^2^ against ALL reflections. The weighted <i>R</i>-factor
<i>wR</i> and goodness of fit <i>S</i> are based on <i>F</i>^2^, conventional
<i>R</i>-factors <i>R</i> are based on <i>F</i>, with <i>F</i> set to zero for
negative <i>F</i>^2^. The threshold expression of <i>F</i>^2^ >
\s(<i>F</i>^2^) is used only for calculating <i>R</i>-factors(gt) <i>etc</i>.
and is not relevant to the choice of reflections for refinement.
<i>R</i>-factors based on <i>F</i>^2^ are statistically about twice as large
as those based on <i>F</i>, and <i>R</i>-factors based on ALL data will be
even larger.
;
_reflns_number_total     5632
_reflns_number_gt     2419
_reflns_threshold_expression     >2\s(I)
_refine_ls_structure_factor_coef     Fsqd
_refine_ls_matrix_type     full
_refine_ls_R_factor_all     0.2005
_refine_ls_R_factor_gt     0.0623
_refine_ls_wR_factor_gt     0.0952
_refine_ls_wR_factor_ref     0.1258
_refine_ls_goodness_of_fit_ref     0.966
_refine_ls_restrained_S_all     0.966
_refine_ls_number_reflns     5632
_refine_ls_number_parameters     367
_refine_ls_number_restraints     6
_refine_ls_hydrogen_treatment     mixed
_refine_ls_weighting_scheme     calc
_refine_ls_weighting_details
;
calc w=1/[\s^2^(Fo^2^)+(0.0333P)^2^+0.0000P] where P=(Fo^2^+2Fc^2^)/3
;
_atom_sites_solution_hydrogens     geom
_atom_sites_solution_primary     direct
_atom_sites_solution_secondary     difmap
_refine_ls_shift/su_max     0
_refine_ls_shift/su_mean     0
_refine_diff_density_max     0.382
_refine_diff_density_min     -0.377
_refine_ls_extinction_method     none
loop_
    _atom_type_symbol
    _atom_type_description
    _atom_type_scat_dispersion_real
    _atom_type_scat_dispersion_imag
    _atom_type_scat_source
    C C 0.0033 0.0016 'International Tables Vol C Tables 4.2.6.8 and 6.1.1.4'
    H H 0 0 'International Tables Vol C Tables 4.2.6.8 and 6.1.1.4'
    N N 0.0061 0.0033 'International Tables Vol C Tables 4.2.6.8 and 6.1.1.4'
    Ni Ni 0.3393 1.1124 'International Tables Vol C Tables 4.2.6.8 and 6.1.1.4'
    O O 0.0106 0.006 'International Tables Vol C Tables 4.2.6.8 and 6.1.1.4'
_computing_data_collection
;
COLLECT (Bruker, 2004)
;
_computing_cell_refinement
;
SCALEPACK (Otwinowski & Minor, 1997)
;
_computing_data_reduction
;
DENZO and SCALEPACK (Otwinowski & Minor, 1997)
;
_computing_structure_solution
;
SHELXS97 (Sheldrick, 2008)
;
_computing_structure_refinement
;
SHELXL97 (Sheldrick, 2008)
;
_computing_molecular_graphics
;
Mercury (Macrae <i>et al.</i>,  2006)
;
_computing_publication_material
;
WinGX (Farrugia, 2012), enCIFer (Allen <i>et al.</i>,  2004) and
publCIF (Westrip, 2010)
;
loop_
    _atom_site_type_symbol
    _atom_site_label
    _atom_site_fract_x
    _atom_site_fract_y
    _atom_site_fract_z
    _atom_site_U_iso_or_equiv
    _atom_site_adp_type
    _atom_site_calc_flag
    _atom_site_refinement_flags
    _atom_site_occupancy
    _atom_site_symmetry_multiplicity
    _atom_site_disorder_assembly
    _atom_site_disorder_group
    C C1 0.8802(7) 0.3998(2) -0.0400(3) 0.0443(13) Uani d . 1 1 . .
    C C9 0.7907(7) 0.42600(19) 0.0174(3) 0.0360(11) Uani d . 1 1 . .
    C C10 0.8269(7) 0.48622(18) 0.1392(3) 0.0353(12) Uani d . 1 1 . .
    H H10 0.9042 0.5118 0.1824 0.042 Uiso calc R 1 1 . .
    C C12 0.5875(7) 0.73382(18) 0.1336(3) 0.0317(11) Uani d . 1 1 . .
    C C16 0.6335(7) 0.47103(18) 0.1338(3) 0.0318(11) Uani d . 1 1 . .
    C C17 0.5189(7) 0.43439(19) 0.0674(3) 0.0386(12) Uani d . 1 1 . .
    H H17 0.3888 0.4248 0.0623 0.046 Uiso calc R 1 1 . .
    C C20 0.4377(7) 0.68161(19) 0.2211(3) 0.0400(12) Uani d . 1 1 . .
    H H20 0.3264 0.6758 0.2363 0.048 Uiso calc R 1 1 . .
    C C21 0.4258(7) 0.72438(18) 0.1591(3) 0.0362(11) Uani d . 1 1 . .
    H H21 0.3094 0.747 0.1343 0.043 Uiso calc R 1 1 . .
    C C22 0.7544(7) 0.69861(19) 0.1740(3) 0.0393(12) Uani d . 1 1 . .
    H H22 0.8665 0.703 0.159 0.047 Uiso calc R 1 1 . .
    C C25 0.5952(7) 0.41170(19) 0.0083(3) 0.0407(12) Uani d . 1 1 . .
    H H25 0.5172 0.3875 -0.0365 0.049 Uiso calc R 1 1 . .
    C C26 0.4655(7) 0.63031(18) 0.4810(3) 0.0367(12) Uani d . 1 1 . .
    H H26 0.3831 0.5954 0.4691 0.044 Uiso calc R 1 1 . .
    C C28 0.7576(7) 0.65723(19) 0.2359(3) 0.0411(12) Uani d . 1 1 . .
    H H28 0.8733 0.6346 0.2621 0.049 Uiso calc R 1 1 . .
    C C30 0.5515(8) 0.49599(19) 0.1980(3) 0.0346(11) Uani d . 1 1 . .
    C C32 0.6965(8) 0.6908(2) 0.4545(3) 0.0463(14) Uani d . 1 1 . .
    H H32 0.779 0.6986 0.4239 0.056 Uiso calc R 1 1 . .
    C C35 0.9040(7) 0.46355(19) 0.0811(3) 0.0387(12) Uani d . 1 1 . .
    H H35 1.033 0.4738 0.0852 0.046 Uiso calc R 1 1 . .
    C C40 0.4596(7) 0.67016(18) 0.5451(3) 0.0369(12) Uani d . 1 1 . .
    H H40 0.3754 0.6615 0.5747 0.044 Uiso calc R 1 1 . .
    C C41 0.6984(8) 0.7328(2) 0.5164(3) 0.0472(14) Uani d . 1 1 . .
    H H41 0.7795 0.768 0.5261 0.057 Uiso calc R 1 1 . .
    C C42 0.5795(7) 0.77749(18) 0.0643(3) 0.0333(11) Uani d . 1 1 . .
    N N2 0.9595(7) 0.3780(2) -0.0811(3) 0.0675(14) Uani d . 1 1 . .
    N N3 0.5819(6) 0.63939(14) 0.4361(2) 0.0325(9) Uani d . 1 1 . .
    N N4 0.6007(6) 0.64792(14) 0.2606(2) 0.0309(9) Uani d . 1 1 . .
    O O1 0.9251(5) 0.58567(15) 0.40016(19) 0.0365(8) Uani d D 1 1 . .
    O O4 0.3679(6) 0.49516(16) 0.1789(2) 0.0592(10) Uani d . 1 1 . .
    O O5 0.6741(4) 0.51639(12) 0.26558(18) 0.0354(8) Uani d . 1 1 . .
    O O7 0.6401(5) 0.50203(15) 0.4306(2) 0.0378(8) Uani d D 1 1 . .
    O O8 0.3102(5) 0.55901(15) 0.2997(2) 0.0384(8) Uani d D 1 1 . .
    Ni Ni1 0.61430(9) 0.57627(2) 0.34785(3) 0.02972(18) Uani d . 1 1 . .
    C C13 0.9693(8) 0.3155(2) 0.1751(3) 0.0431(13) Uani d . 1 1 . .
    C C15 1.0418(7) 0.4313(2) 0.3870(3) 0.0391(12) Uani d . 1 1 . .
    C C19 1.1431(8) 0.3493(2) 0.2086(3) 0.0467(13) Uani d . 1 1 . .
    H H19 1.2423 0.3469 0.1853 0.056 Uiso calc R 1 1 . .
    C C23 1.0206(8) 0.3895(2) 0.3140(3) 0.0392(12) Uani d . 1 1 . .
    C C27 0.8511(8) 0.3536(2) 0.2800(3) 0.0495(14) Uani d . 1 1 . .
    H H27 0.7541 0.3541 0.3046 0.059 Uiso calc R 1 1 . .
    C C29 0.8237(8) 0.3171(2) 0.2105(3) 0.0530(14) Uani d . 1 1 . .
    H H29 0.708 0.2938 0.1876 0.064 Uiso calc R 1 1 . .
    C C31 0.9341(8) 0.2797(2) 0.0993(3) 0.0526(14) Uani d . 1 1 . .
    C C36 1.1666(7) 0.3871(2) 0.2782(3) 0.0431(12) Uani d . 1 1 . .
    H H36 1.2813 0.411 0.3007 0.052 Uiso calc R 1 1 . .
    N N1 0.9046(7) 0.2533(2) 0.0379(3) 0.0686(14) Uani d . 1 1 . .
    O O2 1.1613(5) 0.47669(14) 0.39992(19) 0.0476(9) Uani d . 1 1 . .
    O O3 0.9334(5) 0.41867(13) 0.42993(18) 0.0440(8) Uani d . 1 1 . .
    H H1A 0.963(6) 0.5900(19) 0.4528(7) 0.048(15) Uiso d D 1 1 . .
    H H1B 0.974(7) 0.5543(14) 0.385(3) 0.065(18) Uiso d D 1 1 . .
    H H7A 0.691(6) 0.5104(19) 0.4819(9) 0.048(15) Uiso d D 1 1 . .
    H H7B 0.716(9) 0.479(3) 0.416(5) 0.16(3) Uiso d D 1 1 . .
    H H8A 0.287(9) 0.536(2) 0.336(3) 0.10(2) Uiso d D 1 1 . .
    H H8B 0.303(10) 0.537(2) 0.258(2) 0.11(3) Uiso d D 1 1 . .
loop_
    _atom_site_aniso_label
    _atom_site_aniso_U_11
    _atom_site_aniso_U_22
    _atom_site_aniso_U_33
    _atom_site_aniso_U_12
    _atom_site_aniso_U_13
    _atom_site_aniso_U_23
    C1 0.045(4) 0.045(3) 0.040(3) 0.005(2) 0.012(3) -0.001(2)
    C9 0.044(3) 0.035(2) 0.033(3) 0.007(2) 0.018(2) -0.003(2)
    C10 0.039(3) 0.036(3) 0.029(3) -0.002(2) 0.009(3) -0.006(2)
    C12 0.039(3) 0.033(2) 0.025(3) -0.004(2) 0.014(2) -0.0022(19)
    C16 0.034(3) 0.030(2) 0.030(3) -0.001(2) 0.010(2) -0.0001(19)
    C17 0.039(3) 0.045(3) 0.034(3) -0.004(2) 0.015(2) -0.006(2)
    C20 0.038(3) 0.044(3) 0.041(3) 0.005(2) 0.018(3) 0.007(2)
    C21 0.043(3) 0.034(2) 0.034(3) 0.004(2) 0.016(3) 0.010(2)
    C22 0.041(3) 0.047(3) 0.035(3) 0.003(2) 0.020(3) 0.007(2)
    C25 0.046(4) 0.039(3) 0.034(3) -0.004(2) 0.010(3) -0.013(2)
    C26 0.044(3) 0.030(2) 0.040(3) -0.009(2) 0.019(3) -0.004(2)
    C28 0.038(3) 0.045(3) 0.039(3) 0.006(2) 0.012(3) 0.008(2)
    C30 0.032(3) 0.040(3) 0.034(3) -0.002(2) 0.015(3) 0.000(2)
    C32 0.059(4) 0.046(3) 0.046(3) -0.019(3) 0.034(3) -0.014(2)
    C35 0.039(3) 0.043(3) 0.034(3) -0.001(2) 0.013(3) -0.004(2)
    C40 0.041(3) 0.043(3) 0.031(3) -0.006(2) 0.019(3) -0.004(2)
    C41 0.066(4) 0.040(3) 0.045(3) -0.021(2) 0.032(3) -0.013(2)
    C42 0.036(3) 0.030(2) 0.034(3) -0.003(2) 0.011(2) -0.003(2)
    N2 0.075(4) 0.069(3) 0.078(4) -0.002(3) 0.050(3) -0.022(3)
    N3 0.043(3) 0.030(2) 0.028(2) -0.0065(18) 0.017(2) -0.0009(16)
    N4 0.038(3) 0.029(2) 0.028(2) -0.0038(18) 0.014(2) -0.0007(16)
    O1 0.039(2) 0.042(2) 0.026(2) -0.0005(16) 0.0079(17) -0.0057(15)
    O4 0.042(3) 0.095(3) 0.045(2) -0.013(2) 0.020(2) -0.0303(19)
    O5 0.036(2) 0.0409(17) 0.0245(18) 0.0034(14) 0.0047(16) -0.0058(14)
    O7 0.048(2) 0.0384(19) 0.028(2) -0.0040(17) 0.0141(19) 0.0000(15)
    O8 0.038(2) 0.047(2) 0.033(2) -0.0018(16) 0.0160(18) -0.0056(17)
    Ni1 0.0363(4) 0.0297(3) 0.0249(3) -0.0020(3) 0.0128(3) -0.0014(3)
    C13 0.057(4) 0.035(3) 0.039(3) 0.005(3) 0.018(3) 0.000(2)
    C15 0.041(3) 0.047(3) 0.028(3) 0.012(3) 0.010(2) 0.007(2)
    C19 0.047(4) 0.049(3) 0.050(3) 0.005(3) 0.025(3) 0.000(3)
    C23 0.050(4) 0.041(3) 0.027(3) 0.006(3) 0.014(3) 0.006(2)
    C27 0.057(4) 0.055(3) 0.043(3) -0.011(3) 0.025(3) -0.005(3)
    C29 0.064(4) 0.050(3) 0.044(3) -0.011(3) 0.017(3) -0.007(2)
    C31 0.045(4) 0.057(3) 0.050(4) 0.009(3) 0.009(3) -0.004(3)
    C36 0.040(4) 0.044(3) 0.040(3) 0.004(2) 0.007(3) 0.000(2)
    N1 0.060(4) 0.080(3) 0.064(3) 0.006(3) 0.019(3) -0.027(3)
    O2 0.057(3) 0.051(2) 0.039(2) -0.0047(18) 0.0220(19) -0.0062(16)
    O3 0.051(2) 0.0528(19) 0.0325(18) 0.0030(17) 0.0202(17) 0.0022(15)
_geom_special_details
;
All e.s.d.'s (except the e.s.d. in the dihedral angle between two l.s. planes)
are estimated using the full covariance matrix. The cell e.s.d.'s are taken
into account individually in the estimation of e.s.d.'s in distances, angles
and torsion angles; correlations between e.s.d.'s in cell parameters are only
used when they are defined by crystal symmetry. An approximate (isotropic)
treatment of cell e.s.d.'s is used for estimating e.s.d.'s involving l.s.
planes.
;
loop_
    _geom_bond_atom_site_label_1
    _geom_bond_atom_site_label_2
    _geom_bond_site_symmetry_2
    _geom_bond_distance
    _geom_bond_publ_flag
    C1 N2 . 1.144(5) ?
    C1 C9 . 1.455(6) ?
    C9 C35 . 1.367(6) ?
    C9 C25 . 1.391(6) ?
    C10 C35 . 1.379(5) ?
    C10 C16 . 1.397(6) ?
    C10 H10 . 0.93 ?
    C12 C22 . 1.379(6) ?
    C12 C21 . 1.388(5) ?
    C12 C42 . 1.490(5) ?
    C16 C17 . 1.387(6) ?
    C16 C30 . 1.507(6) ?
    C17 C25 . 1.390(5) ?
    C17 H17 . 0.93 ?
    C20 N4 . 1.339(5) ?
    C20 C21 . 1.376(5) ?
    C20 H20 . 0.93 ?
    C21 H21 . 0.93 ?
    C22 C28 . 1.370(5) ?
    C22 H22 . 0.93 ?
    C25 H25 . 0.93 ?
    C26 N3 . 1.329(5) ?
    C26 C40 . 1.397(5) ?
    C26 H26 . 0.93 ?
    C28 N4 . 1.346(5) ?
    C28 H28 . 0.93 ?
    C30 O4 . 1.243(5) ?
    C30 O5 . 1.259(5) ?
    C32 N3 . 1.343(5) ?
    C32 C41 . 1.382(6) ?
    C32 H32 . 0.93 ?
    C35 H35 . 0.93 ?
    C40 C42 4_576 1.379(6) ?
    C40 H40 . 0.93 ?
    C41 C42 4_576 1.388(6) ?
    C41 H41 . 0.93 ?
    C42 C40 4_575 1.379(5) ?
    C42 C41 4_575 1.388(6) ?
    N3 Ni1 . 2.092(3) ?
    N4 Ni1 . 2.113(3) ?
    O1 Ni1 . 2.104(3) ?
    O1 H1A . 0.846(10) ?
    O1 H1B . 0.840(10) ?
    O5 Ni1 . 2.050(3) ?
    O7 Ni1 . 2.088(3) ?
    O7 H7A . 0.840(10) ?
    O7 H7B . 0.838(10) ?
    O8 Ni1 . 2.080(3) ?
    O8 H8A . 0.842(10) ?
    O8 H8B . 0.839(10) ?
    C13 C29 . 1.376(6) ?
    C13 C19 . 1.381(6) ?
    C13 C31 . 1.445(7) ?
    C15 O2 . 1.262(5) ?
    C15 O3 . 1.267(5) ?
    C15 C23 . 1.496(6) ?
    C19 C36 . 1.396(6) ?
    C19 H19 . 0.93 ?
    C23 C27 . 1.384(6) ?
    C23 C36 . 1.384(6) ?
    C27 C29 . 1.373(6) ?
    C27 H27 . 0.93 ?
    C29 H29 . 0.93 ?
    C31 N1 . 1.141(6) ?
    C36 H36 . 0.93 ?
loop_
    _geom_angle_atom_site_label_1
    _geom_angle_atom_site_label_2
    _geom_angle_atom_site_label_3
    _geom_angle_site_symmetry_1
    _geom_angle_site_symmetry_3
    _geom_angle
    _geom_angle_publ_flag
    N2 C1 C9 . . 176.0(5) ?
    C35 C9 C25 . . 121.1(4) ?
    C35 C9 C1 . . 118.6(4) ?
    C25 C9 C1 . . 120.3(4) ?
    C35 C10 C16 . . 120.5(4) ?
    C35 C10 H10 . . 119.7 ?
    C16 C10 H10 . . 119.7 ?
    C22 C12 C21 . . 116.1(4) ?
    C22 C12 C42 . . 121.7(4) ?
    C21 C12 C42 . . 122.2(4) ?
    C17 C16 C10 . . 118.6(4) ?
    C17 C16 C30 . . 121.4(4) ?
    C10 C16 C30 . . 119.9(4) ?
    C16 C17 C25 . . 121.1(4) ?
    C16 C17 H17 . . 119.4 ?
    C25 C17 H17 . . 119.4 ?
    N4 C20 C21 . . 123.6(4) ?
    N4 C20 H20 . . 118.2 ?
    C21 C20 H20 . . 118.2 ?
    C20 C21 C12 . . 120.1(4) ?
    C20 C21 H21 . . 120 ?
    C12 C21 H21 . . 120 ?
    C28 C22 C12 . . 121.1(4) ?
    C28 C22 H22 . . 119.5 ?
    C12 C22 H22 . . 119.5 ?
    C17 C25 C9 . . 118.5(4) ?
    C17 C25 H25 . . 120.7 ?
    C9 C25 H25 . . 120.7 ?
    N3 C26 C40 . . 123.8(4) ?
    N3 C26 H26 . . 118.1 ?
    C40 C26 H26 . . 118.1 ?
    N4 C28 C22 . . 122.9(4) ?
    N4 C28 H28 . . 118.6 ?
    C22 C28 H28 . . 118.6 ?
    O4 C30 O5 . . 125.8(4) ?
    O4 C30 C16 . . 116.8(4) ?
    O5 C30 C16 . . 117.4(4) ?
    N3 C32 C41 . . 123.6(4) ?
    N3 C32 H32 . . 118.2 ?
    C41 C32 H32 . . 118.2 ?
    C9 C35 C10 . . 120.0(4) ?
    C9 C35 H35 . . 120 ?
    C10 C35 H35 . . 120 ?
    C42 C40 C26 4_576 . 119.6(4) ?
    C42 C40 H40 4_576 . 120.2 ?
    C26 C40 H40 . . 120.2 ?
    C32 C41 C42 . 4_576 120.0(4) ?
    C32 C41 H41 . . 120 ?
    C42 C41 H41 4_576 . 120 ?
    C40 C42 C41 4_575 4_575 116.7(4) ?
    C40 C42 C12 4_575 . 123.0(4) ?
    C41 C42 C12 4_575 . 120.2(4) ?
    C26 N3 C32 . . 116.2(4) ?
    C26 N3 Ni1 . . 124.6(3) ?
    C32 N3 Ni1 . . 118.9(3) ?
    C20 N4 C28 . . 116.3(4) ?
    C20 N4 Ni1 . . 124.2(3) ?
    C28 N4 Ni1 . . 119.2(3) ?
    Ni1 O1 H1A . . 111(3) ?
    Ni1 O1 H1B . . 107(4) ?
    H1A O1 H1B . . 114(4) ?
    C30 O5 Ni1 . . 126.5(3) ?
    Ni1 O7 H7A . . 116(3) ?
    Ni1 O7 H7B . . 99(5) ?
    H7A O7 H7B . . 110(6) ?
    Ni1 O8 H8A . . 105(4) ?
    Ni1 O8 H8B . . 100(5) ?
    H8A O8 H8B . . 108(5) ?
    O5 Ni1 O8 . . 93.42(12) ?
    O5 Ni1 O7 . . 89.81(12) ?
    O8 Ni1 O7 . . 88.07(13) ?
    O5 Ni1 N3 . . 174.58(14) ?
    O8 Ni1 N3 . . 91.99(14) ?
    O7 Ni1 N3 . . 90.62(13) ?
    O5 Ni1 O1 . . 84.62(12) ?
    O8 Ni1 O1 . . 175.05(13) ?
    O7 Ni1 O1 . . 87.38(13) ?
    N3 Ni1 O1 . . 90.01(14) ?
    O5 Ni1 N4 . . 86.63(11) ?
    O8 Ni1 N4 . . 93.74(14) ?
    O7 Ni1 N4 . . 176.10(14) ?
    N3 Ni1 N4 . . 92.78(12) ?
    O1 Ni1 N4 . . 90.69(13) ?
    C29 C13 C19 . . 121.3(4) ?
    C29 C13 C31 . . 118.7(5) ?
    C19 C13 C31 . . 119.9(5) ?
    O2 C15 O3 . . 125.4(4) ?
    O2 C15 C23 . . 118.1(4) ?
    O3 C15 C23 . . 116.5(4) ?
    C13 C19 C36 . . 118.6(4) ?
    C13 C19 H19 . . 120.7 ?
    C36 C19 H19 . . 120.7 ?
    C27 C23 C36 . . 119.0(4) ?
    C27 C23 C15 . . 120.0(4) ?
    C36 C23 C15 . . 120.9(4) ?
    C29 C27 C23 . . 121.2(5) ?
    C29 C27 H27 . . 119.4 ?
    C23 C27 H27 . . 119.4 ?
    C27 C29 C13 . . 119.2(5) ?
    C27 C29 H29 . . 120.4 ?
    C13 C29 H29 . . 120.4 ?
    N1 C31 C13 . . 177.6(6) ?
    C23 C36 C19 . . 120.6(5) ?
    C23 C36 H36 . . 119.7 ?
    C19 C36 H36 . . 119.7 ?
loop_
    _geom_torsion_atom_site_label_1
    _geom_torsion_atom_site_label_2
    _geom_torsion_atom_site_label_3
    _geom_torsion_atom_site_label_4
    _geom_torsion_site_symmetry_1
    _geom_torsion_site_symmetry_2
    _geom_torsion_site_symmetry_3
    _geom_torsion_site_symmetry_4
    _geom_torsion
    _geom_torsion_publ_flag
    N2 C1 C9 C35 . . . . 52(8) ?
    N2 C1 C9 C25 . . . . -127(8) ?
    C35 C10 C16 C17 . . . . -2.0(6) ?
    C35 C10 C16 C30 . . . . 179.8(4) ?
    C10 C16 C17 C25 . . . . 1.6(6) ?
    C30 C16 C17 C25 . . . . 179.8(4) ?
    N4 C20 C21 C12 . . . . 0.9(7) ?
    C22 C12 C21 C20 . . . . -0.3(6) ?
    C42 C12 C21 C20 . . . . 177.3(4) ?
    C21 C12 C22 C28 . . . . -0.4(6) ?
    C42 C12 C22 C28 . . . . -178.0(4) ?
    C16 C17 C25 C9 . . . . 0.6(7) ?
    C35 C9 C25 C17 . . . . -2.6(7) ?
    C1 C9 C25 C17 . . . . 176.0(4) ?
    C12 C22 C28 N4 . . . . 0.6(7) ?
    C17 C16 C30 O4 . . . . -16.5(6) ?
    C10 C16 C30 O4 . . . . 161.7(4) ?
    C17 C16 C30 O5 . . . . 164.3(4) ?
    C10 C16 C30 O5 . . . . -17.6(6) ?
    C25 C9 C35 C10 . . . . 2.2(7) ?
    C1 C9 C35 C10 . . . . -176.4(4) ?
    C16 C10 C35 C9 . . . . 0.1(6) ?
    N3 C26 C40 C42 . . . 4_576 0.2(7) ?
    N3 C32 C41 C42 . . . 4_576 0.9(8) ?
    C22 C12 C42 C40 . . . 4_575 -153.1(4) ?
    C21 C12 C42 C40 . . . 4_575 29.4(6) ?
    C22 C12 C42 C41 . . . 4_575 25.7(6) ?
    C21 C12 C42 C41 . . . 4_575 -151.8(4) ?
    C40 C26 N3 C32 . . . . -0.9(7) ?
    C40 C26 N3 Ni1 . . . . 173.8(3) ?
    C41 C32 N3 C26 . . . . 0.4(7) ?
    C41 C32 N3 Ni1 . . . . -174.6(4) ?
    C21 C20 N4 C28 . . . . -0.7(6) ?
    C21 C20 N4 Ni1 . . . . -174.2(3) ?
    C22 C28 N4 C20 . . . . 0.0(6) ?
    C22 C28 N4 Ni1 . . . . 173.8(3) ?
    O4 C30 O5 Ni1 . . . . -19.4(6) ?
    C16 C30 O5 Ni1 . . . . 159.8(3) ?
    C30 O5 Ni1 O8 . . . . 18.3(3) ?
    C30 O5 Ni1 O7 . . . . 106.3(3) ?
    C30 O5 Ni1 N3 . . . . -159.1(12) ?
    C30 O5 Ni1 O1 . . . . -166.3(3) ?
    C30 O5 Ni1 N4 . . . . -75.3(3) ?
    C26 N3 Ni1 O5 . . . . -139.7(12) ?
    C32 N3 Ni1 O5 . . . . 34.9(14) ?
    C26 N3 Ni1 O8 . . . . 42.9(4) ?
    C32 N3 Ni1 O8 . . . . -142.5(4) ?
    C26 N3 Ni1 O7 . . . . -45.1(4) ?
    C32 N3 Ni1 O7 . . . . 129.4(4) ?
    C26 N3 Ni1 O1 . . . . -132.5(4) ?
    C32 N3 Ni1 O1 . . . . 42.0(4) ?
    C26 N3 Ni1 N4 . . . . 136.8(4) ?
    C32 N3 Ni1 N4 . . . . -48.6(4) ?
    C20 N4 Ni1 O5 . . . . 117.3(3) ?
    C28 N4 Ni1 O5 . . . . -55.9(3) ?
    C20 N4 Ni1 O8 . . . . 24.1(3) ?
    C28 N4 Ni1 O8 . . . . -149.1(3) ?
    C20 N4 Ni1 O7 . . . . 142(2) ?
    C28 N4 Ni1 O7 . . . . -32(2) ?
    C20 N4 Ni1 N3 . . . . -68.1(4) ?
    C28 N4 Ni1 N3 . . . . 118.7(3) ?
    C20 N4 Ni1 O1 . . . . -158.1(3) ?
    C28 N4 Ni1 O1 . . . . 28.7(3) ?
    C29 C13 C19 C36 . . . . -2.0(7) ?
    C31 C13 C19 C36 . . . . 175.3(4) ?
    O2 C15 C23 C27 . . . . -158.1(4) ?
    O3 C15 C23 C27 . . . . 20.4(6) ?
    O2 C15 C23 C36 . . . . 20.3(6) ?
    O3 C15 C23 C36 . . . . -161.2(4) ?
    C36 C23 C27 C29 . . . . -1.7(7) ?
    C15 C23 C27 C29 . . . . 176.8(4) ?
    C23 C27 C29 C13 . . . . 1.2(8) ?
    C19 C13 C29 C27 . . . . 0.6(7) ?
    C31 C13 C29 C27 . . . . -176.7(5) ?
    C29 C13 C31 N1 . . . . 100(14) ?
    C19 C13 C31 N1 . . . . -77(14) ?
    C27 C23 C36 C19 . . . . 0.3(7) ?
    C15 C23 C36 C19 . . . . -178.2(4) ?
    C13 C19 C36 C23 . . . . 1.5(7) ?
loop_
    _geom_hbond_atom_site_label_D
    _geom_hbond_atom_site_label_H
    _geom_hbond_atom_site_label_A
    _geom_hbond_site_symmetry_A
    _geom_hbond_distance_DH
    _geom_hbond_distance_HA
    _geom_hbond_distance_DA
    _geom_hbond_angle_DHA
    O1 H1A O3 3_766 0.847(13) 1.883(12) 2.715(5) 167(4)
    O1 H1B O2 . 0.84(4) 2.09(4) 2.882(5) 156(4)
    O7 H7A O2 3_766 0.841(18) 1.941(17) 2.777(5) 172(4)
    O7 H7B O3 . 0.83(7) 1.97(7) 2.761(5) 157(8)
    O8 H8A O2 1_455 0.85(5) 2.07(5) 2.901(5) 165(6)
    O8 H8B O4 . 0.84(4) 1.81(5) 2.619(5) 162(7)
    C32 H32 N1 2_755 0.93 2.43 3.121(8) 131
    C35 H35 O4 1_655 0.93 2.42 3.234(7) 146
