# Supplementary material for: Crystal structure of catena-poly[[[tri­aqua­(4-cyano­benzoato-κO)nickel(II)]-μ-4,4′-bi­pyridine-κ2 N:N′] 4-cyano­benzoate]
Source: Acta Crystallogr E Crystallogr Commun. 2015 Oct 17;71(Pt 11):m197–8. doi: 10.1107/S2056989015018344 (PMC4645088; doi:10.1107/S2056989015018344)
Supplement: Supplementary file 2 [file e-71-0m197-Isup2.hkl]

#
# h,k,l, Fc-squared, Fo-squared, sigma(Fo-squared) and status flag
#
data_I
_shelx_title ' AFRCP440 IN P 21/N NEW: P21/C'
_shelx_refln_list_code          4
_shelx_F_calc_maximum      293.15
_exptl_crystal_F_000      1160.00
_reflns_d_resolution_high  0.7676
 
loop_
 _symmetry_equiv_pos_as_xyz
 'x, y, z'
 '-x, y+1/2, -z+1/2'
 '-x, -y, -z'
 'x, -y-1/2, z-1/2'
 
_cell_length_a     7.1760
_cell_length_b    21.3730
_cell_length_c    17.0316
_cell_angle_alpha  90.000
_cell_angle_beta  110.323
_cell_angle_gamma  90.000
 
_shelx_F_squared_multiplier     1.000
 
loop_
 _refln_index_h
 _refln_index_k
 _refln_index_l
 _refln_F_squared_calc
 _refln_F_squared_meas
 _refln_F_squared_sigma
 _refln_observed_status
   2   0   0     5415.23     5255.56    219.81 o
   3   0   0     4118.46     4009.19    292.18 o
   4   0   0    12311.41    12906.48    820.68 o
   5   0   0     2513.93     2654.98    227.61 o
   6   0   0      546.98      315.11    209.45 o
   7   0   0        6.19     -105.09    136.77 o
   8   0   0        5.30      332.87    298.19 o
   2   1   0     9610.28     9836.48    275.25 o
   3   1   0      497.69      613.69     55.62 o
   4   1   0      205.27      108.97     59.49 o
   5   1   0      261.15      298.34     66.24 o
   6   1   0      444.24      355.71     77.94 o
   7   1   0      568.74      337.21    138.90 o
   8   1   0      233.83      -17.65    209.37 o
   1   2   0      907.13     1051.70     46.15 o
   2   2   0      120.20      188.17     36.87 o
   3   2   0     3492.05     3557.54    128.11 o
   4   2   0     4557.86     4498.11    163.65 o
   5   2   0      200.22      111.45     62.17 o
   6   2   0      624.01      468.21     98.37 o
   7   2   0      613.60      558.46    160.40 o
   8   2   0      109.02      234.31    255.73 o
   1   3   0      108.27      143.71     26.31 o
   2   3   0      480.67      453.91     37.79 o
   3   3   0     7435.31     7193.57    205.42 o
   4   3   0       49.76       27.53     71.72 o
   5   3   0      336.03      389.86     77.00 o
   6   3   0     1650.71     1728.19    121.59 o
   7   3   0      324.63      406.48    162.47 o
   8   3   0      178.45      415.04    199.42 o
   0   4   0        6.97       35.28     15.63 o
   1   4   0     3973.79     3881.11    101.90 o
   2   4   0     4457.52     4421.69    121.46 o
   3   4   0     1200.11     1323.86     77.40 o
   4   4   0      401.36      462.28     58.39 o
   5   4   0      479.60      534.23     90.03 o
   6   4   0      110.89      125.60     74.64 o
   7   4   0       29.89      -78.81    122.31 o
   8   4   0      101.71      108.44    164.85 o
   1   5   0      176.37      181.92     23.22 o
   2   5   0     3226.19     3216.50    130.53 o
   3   5   0     1290.17     1301.12     66.94 o
   4   5   0      247.14      260.63     64.96 o
   5   5   0      114.39      151.42     61.23 o
   6   5   0      330.80      310.94     87.13 o
   7   5   0        1.58      126.31    202.50 o
   8   5   0       65.20      104.83    177.54 o
   0   6   0     1950.54     1917.84     91.80 o
   1   6   0     1216.58     1317.94     42.07 o
   2   6   0     5336.53     5401.49    150.07 o
   3   6   0     2258.95     2250.88     87.39 o
   4   6   0     1001.69      882.26     66.74 o
   5   6   0      231.18      275.69     56.61 o
   6   6   0     1066.97     1042.90    115.21 o
   7   6   0      170.90      236.83    146.42 o
   8   6   0       36.89     -142.84    287.03 o
   1   7   0      118.18       94.27     20.33 o
   2   7   0     1430.10     1425.71     59.27 o
   3   7   0      673.28      721.20     68.32 o
   4   7   0      313.47      397.45     61.10 o
   5   7   0        0.53       15.95     46.69 o
   6   7   0       53.48      165.44     85.25 o
   7   7   0       42.56      202.14    137.70 o
   8   7   0       19.88       67.04    240.96 o
   0   8   0      111.94       48.41     40.11 o
   1   8   0      111.72      132.87     39.43 o
   2   8   0       17.16       19.36     26.13 o
   3   8   0      623.46      613.01     44.80 o
   4   8   0      137.85      188.63     46.03 o
   5   8   0      110.46       69.20     47.38 o
   6   8   0      244.71      378.86    103.06 o
   7   8   0      118.66      -94.44    147.32 o
   8   8   0       31.62     -118.86    174.32 o
   1   9   0      101.70       93.05     23.08 o
   2   9   0      614.89      606.19     36.27 o
   3   9   0      840.87      790.22     67.34 o
   4   9   0      318.98      446.26     84.50 o
   5   9   0       78.55      118.16     57.24 o
   6   9   0      428.04      496.41    160.11 o
   7   9   0      326.40      164.93    116.49 o
   8   9   0        2.28      -86.04    182.54 o
   0  10   0     1584.32     1572.78     77.18 o
   1  10   0      180.21      157.41     32.50 o
   2  10   0       16.13       15.39     21.35 o
   3  10   0      501.25      494.06     43.74 o
   4  10   0       32.56       14.73     37.37 o
   5  10   0      109.79      104.35     56.17 o
   6  10   0       31.49       37.13    108.66 o
   7  10   0       23.93       66.13    165.23 o
   8  10   0        1.71     -155.85    173.21 o
   1  11   0       74.83       87.26     22.55 o
   2  11   0     2715.10     2798.38     93.61 o
   3  11   0     3408.69     3625.38    122.23 o
   4  11   0      106.42       79.88     45.11 o
   5  11   0       17.10      -30.56     57.45 o
   6  11   0      792.20      823.07    127.95 o
   7  11   0      605.89      163.84    166.62 o
   8  11   0       78.11      -60.30    189.24 o
   0  12   0    13659.99    14108.59    508.73 o
   1  12   0     2481.03     2432.16     81.19 o
   2  12   0      129.59      111.19     44.50 o
   3  12   0      785.27      821.45     53.37 o
   4  12   0     2156.98     2093.20    115.84 o
   5  12   0      657.51      750.42     76.73 o
   6  12   0      177.91      286.89    126.53 o
   7  12   0      109.96      251.56    205.16 o
   1  13   0        0.66      -23.90     23.90 o
   2  13   0       15.82       10.11     32.30 o
   3  13   0      665.48      550.08     45.72 o
   4  13   0      507.77      526.12     86.68 o
   5  13   0       18.33      -16.76     60.47 o
   6  13   0       21.77      -20.44     96.56 o
   7  13   0      119.61       47.41    155.05 o
   0  14   0     8382.98     8403.32    311.18 o
   1  14   0     5763.37     6130.85    183.35 o
   2  14   0      102.79      117.25     37.36 o
   3  14   0      756.54      854.78     55.19 o
   4  14   0     1304.13     1427.36     88.79 o
   5  14   0      996.37     1017.58    109.18 o
   6  14   0      243.25       55.62    135.53 o
   7  14   0       56.40      624.97    228.38 o
   1  15   0     2532.54     2486.31     94.13 o
   2  15   0     2350.46     2356.45    133.49 o
   3  15   0     1775.44     1804.41     78.46 o
   4  15   0        8.30       16.65     82.24 o
   5  15   0       31.72       25.99     87.54 o
   6  15   0       96.61      213.76     83.71 o
   7  15   0      157.46     -115.91    291.83 o
   0  16   0      250.47      309.49     49.34 o
   1  16   0      327.80      377.04     39.92 o
   2  16   0       11.00       22.28     29.58 o
   3  16   0      200.11      183.04     45.89 o
   4  16   0      203.04      179.50     54.28 o
   5  16   0        1.15      155.13     86.87 o
   6  16   0      292.59       88.26    173.01 o
   7  16   0       11.60       66.63    261.18 o
   1  17   0      818.22      827.62     51.39 o
   2  17   0     2581.17     2634.49    105.56 o
   3  17   0     1065.25      910.00     63.39 o
   4  17   0      135.93      165.17     62.91 o
   5  17   0      344.31      188.23     83.00 o
   6  17   0      184.86      242.89    209.07 o
   0  18   0     1362.32     1637.03    104.05 o
   1  18   0       14.79      -19.86     43.93 o
   2  18   0        1.73       -1.47     52.09 o
   3  18   0       82.84       85.13     37.19 o
   4  18   0      678.10      512.94    276.61 o
   5  18   0      160.38      512.15    224.86 o
   6  18   0      105.23      -68.26    242.72 o
   1  19   0       19.90       38.51     31.22 o
   2  19   0       20.49        4.34     36.47 o
   3  19   0       90.76       94.81     44.94 o
   4  19   0       94.26      111.71     72.77 o
   5  19   0      216.56     -245.56    245.56 o
   6  19   0       58.17     -155.32    246.33 o
   0  20   0     2181.28     2304.69    146.18 o
   1  20   0      595.00      556.75     61.35 o
   2  20   0      336.55      399.46     40.73 o
   3  20   0      127.38       35.26     90.40 o
   4  20   0      170.97       78.99    165.45 o
   5  20   0      456.36     1016.40    303.00 o
   6  20   0       39.78     -242.29    242.29 o
   1  21   0        2.33       39.75     43.07 o
   2  21   0      188.49       42.06     93.96 o
   3  21   0       15.60       29.64    112.84 o
   4  21   0        4.01     -213.10    235.34 o
   5  21   0       81.97     -170.69    186.14 o
   0  22   0        1.29      -47.15     80.45 o
   1  22   0      100.52        2.02     45.88 o
   2  22   0      199.81       89.64     90.99 o
   3  22   0        3.53     -109.51    134.02 o
   4  22   0        0.63      116.94    251.39 o
   5  22   0        4.49     -101.91    202.45 o
   1  23   0      164.28      255.12    104.39 o
   2  23   0       71.32     -101.69    120.36 o
   3  23   0      145.94      485.36    163.26 o
   4  23   0       87.20      119.52    185.28 o
   0  24   0       50.41      219.63    228.13 o
   1  24   0       26.45     -240.23    240.23 o
   2  24   0       60.25       94.97    115.88 o
   3  24   0       16.30      283.06    249.29 o
   4  24   0       10.10      -49.54    290.89 o
   1  25   0      208.17       38.16    220.91 o
   2  25   0      205.43      319.76    234.72 o
   3  25   0      101.36      143.21    312.01 o
   0  26   0      863.39      964.45    346.70 o
   1  26   0       98.02       92.88    224.39 o
   2  26   0        1.05     -179.11    323.22 o
   3  26   0      142.69     -261.16    261.16 o
   1  27   0      162.05     -182.87    182.87 o
  -8   1   1        7.54      -95.20    161.71 o
  -7   1   1      520.71      561.52    157.69 o
  -6   1   1      371.40      430.80     74.81 o
  -5   1   1       60.99       42.95     53.92 o
  -4   1   1     1929.34     1812.54    105.86 o
  -3   1   1    15157.88    15046.60    432.39 o
  -2   1   1     4090.12     4062.76    137.26 o
   1   1   1    14354.61    13534.37    376.73 o
   2   1   1     7857.80     8275.48    240.54 o
   3   1   1      187.93      248.53     64.14 o
   4   1   1      188.25       80.83     46.92 o
   5   1   1      268.69      186.45     63.19 o
   6   1   1      751.16      721.35     99.77 o
   7   1   1      294.92      157.46    250.84 o
   8   1   1        3.00      -29.83    203.27 o
  -8   2   1        3.87     -158.21    158.21 o
  -7   2   1       58.89      231.79    137.42 o
  -6   2   1     3565.07     3411.56    192.62 o
  -5   2   1      632.80      460.95     91.80 o
  -4   2   1     1051.66      935.71     70.86 o
  -3   2   1       14.18        8.57     31.45 o
  -2   2   1      127.61      189.51     53.00 o
   1   2   1     2715.98     2706.07     92.66 o
   2   2   1      813.20      866.65     50.05 o
   3   2   1    16529.56    17584.93    522.10 o
   4   2   1     1194.53     1221.52     81.75 o
   5   2   1      251.66      261.13     58.64 o
   6   2   1       68.58      -26.75     72.86 o
   7   2   1      324.91      289.42    146.18 o
   8   2   1      273.06      366.89    207.23 o
  -8   3   1        0.85       15.03    200.89 o
  -7   3   1       43.20       38.24    106.44 o
  -6   3   1       54.53       37.94     62.92 o
  -5   3   1        4.84        0.45     44.25 o
  -4   3   1       96.09      127.14     51.44 o
  -3   3   1     2884.58     2838.26    107.15 o
  -2   3   1     2413.73     2400.68     93.82 o
  -1   3   1     2913.76     2824.95     76.77 o
   1   3   1    11646.90    11541.07    294.96 o
   2   3   1        0.86       10.12     31.98 o
   3   3   1       39.47      -11.93     35.23 o
   4   3   1       43.52       -4.98     48.13 o
   5   3   1      183.47      128.88     71.68 o
   6   3   1      140.10       80.31     74.22 o
   7   3   1      157.62      263.77    146.02 o
   8   3   1       59.35      171.24    181.93 o
  -8   4   1       73.13      283.14    240.18 o
  -7   4   1       84.59      191.06    154.99 o
  -6   4   1      138.44      133.40     78.67 o
  -5   4   1      405.04      410.09     65.37 o
  -4   4   1      292.47      324.30     60.76 o
  -3   4   1        3.46       -3.62     51.90 o
  -2   4   1       16.64       96.17     26.14 o
  -1   4   1     4852.54     4692.96    122.16 o
   0   4   1     1794.75     1701.06     57.51 o
   1   4   1     3395.61     3405.66     93.41 o
   2   4   1      262.90      320.74     53.70 o
   3   4   1     8307.89     7980.07    242.45 o
   4   4   1     5610.56     5533.71    205.26 o
   5   4   1        3.53      -62.37     62.37 o
   6   4   1      582.45      666.04    130.36 o
   7   4   1      290.89       82.19    111.48 o
   8   4   1       13.54     -156.35    323.77 o
  -8   5   1       34.37      307.35    263.49 o
  -7   5   1     1313.56     1395.61    249.95 o
  -6   5   1        1.38      149.13    100.29 o
  -5   5   1       55.51      108.24     87.76 o
  -4   5   1     1530.88     1619.51     82.90 o
  -3   5   1     6254.27     6605.78    184.01 o
  -2   5   1      168.65      181.64     26.25 o
  -1   5   1        0.11       -9.86     13.44 o
   0   5   1     2449.73     2395.39     68.13 o
   1   5   1     5379.33     5275.23    135.12 o
   2   5   1    13291.94    13187.32    330.80 o
   3   5   1      962.92      903.69     54.82 o
   4   5   1       17.62       15.78     43.15 o
   5   5   1      551.98      517.05    110.29 o
   6   5   1      853.71      848.00    211.09 o
   7   5   1      207.43      -41.94    130.12 o
   8   5   1        4.19       37.76    224.66 o
  -8   6   1        8.57       30.04    189.45 o
  -7   6   1       18.30       71.54     93.68 o
  -6   6   1       55.56       27.71     56.83 o
  -5   6   1        7.00        7.43     55.14 o
  -4   6   1        6.19       12.43     44.20 o
  -3   6   1        4.57        7.54     28.16 o
  -2   6   1     1302.53     1273.90     49.17 o
  -1   6   1     7753.45     7332.67    179.80 o
   0   6   1      573.75      519.71     26.75 o
   1   6   1      403.86      407.17     28.55 o
   2   6   1     2058.21     2061.02     90.32 o
   3   6   1     1013.11     1084.72     59.05 o
   4   6   1       46.52       87.52     77.50 o
   5   6   1       15.05       18.17     58.37 o
   6   6   1       44.87      125.68    145.73 o
   7   6   1      140.15      179.10    323.13 o
   8   6   1        8.53      444.87    269.69 o
  -8   7   1       46.62      213.34    212.16 o
  -7   7   1      622.09      547.63    319.39 o
  -6   7   1      613.23      744.16    136.69 o
  -5   7   1       32.94      -46.27     50.72 o
  -4   7   1      524.62      434.03     52.29 o
  -3   7   1     9724.32    10196.19    270.74 o
  -2   7   1      106.90      169.24     68.10 o
  -1   7   1     2407.92     2248.73     63.17 o
   0   7   1      234.85      230.96     21.48 o
   1   7   1      992.93      957.03     41.50 o
   2   7   1       11.04       23.01     30.55 o
   3   7   1      133.45      225.57     38.84 o
   4   7   1      574.10      648.63     60.27 o
   5   7   1      413.89      377.07     62.52 o
   6   7   1     1145.06     1223.00    113.52 o
   7   7   1      275.70      388.21    132.27 o
   8   7   1        1.32      -81.65    224.47 o
  -8   8   1       47.95       76.58    216.84 o
  -7   8   1       14.83      -11.84    104.87 o
  -6   8   1       60.93       20.21     64.52 o
  -5   8   1       71.95       14.04     57.58 o
  -4   8   1     1972.06     2284.77    139.13 o
  -3   8   1     2980.37     3016.42     97.06 o
  -2   8   1     1558.54     1625.36     59.23 o
  -1   8   1     2280.52     2226.26     69.73 o
   0   8   1     3112.70     3150.08     84.88 o
   1   8   1      633.99      584.75     33.25 o
   2   8   1      644.80      661.69     40.33 o
   3   8   1      185.45      167.37     40.07 o
   4   8   1     1942.98     2042.72     96.60 o
   5   8   1      726.04      764.89     81.77 o
   6   8   1        0.07     -117.70    133.93 o
   7   8   1       41.75      134.97    200.14 o
   8   8   1      135.11      124.16    190.43 o
  -8   9   1       25.02       31.64    321.50 o
  -7   9   1      131.75      140.79    117.78 o
  -6   9   1       64.11      -15.02     79.30 o
  -5   9   1        8.84       66.21     62.57 o
  -4   9   1     1165.83     1171.51     66.41 o
  -3   9   1      859.82      821.59     67.77 o
  -2   9   1      387.98      461.23     43.59 o
  -1   9   1      548.98      506.80     39.21 o
   0   9   1      725.58      729.72     33.82 o
   1   9   1       39.61       48.45     42.46 o
   2   9   1      505.44      532.76     39.50 o
   3   9   1      160.74      199.63     64.50 o
   4   9   1       72.89       79.36     53.25 o
   5   9   1       93.30      115.09     71.85 o
   6   9   1      670.83      924.12    136.54 o
   7   9   1      156.65      162.25    151.84 o
   8   9   1       31.41      493.93    291.45 o
  -8  10   1       87.93      396.33    281.04 o
  -7  10   1       33.32      -92.07    198.38 o
  -6  10   1      670.18      727.45    100.16 o
  -5  10   1      887.09      882.43     79.28 o
  -4  10   1     1030.12     1127.95     67.51 o
  -3  10   1       88.28      163.77     30.09 o
  -2  10   1      754.53      588.56     46.65 o
  -1  10   1     1070.36      973.94     39.52 o
   0  10   1     4832.93     4954.54    126.45 o
   1  10   1     1122.22     1172.68     68.02 o
   2  10   1     2330.74     2473.25     82.96 o
   3  10   1      265.68      251.27     38.36 o
   4  10   1     2840.29     3394.01    160.08 o
   5  10   1      441.27      566.13     80.53 o
   6  10   1       57.73      235.75    107.93 o
   7  10   1      175.21      152.79    157.67 o
   8  10   1      120.07      -63.99    252.10 o
  -8  11   1       21.99      110.79    182.31 o
  -7  11   1       97.63      180.13    149.05 o
  -6  11   1        0.33       -6.55     79.35 o
  -5  11   1       25.98       29.29     80.67 o
  -4  11   1      183.72      314.28     63.24 o
  -3  11   1     1562.98     1573.21     64.06 o
  -2  11   1       15.50      -20.77     20.77 o
  -1  11   1     3619.54     3668.17    103.09 o
   0  11   1      785.31      814.03     39.53 o
   1  11   1      205.61      169.13     27.89 o
   2  11   1      790.75      696.89     57.92 o
   3  11   1      232.24      198.02     48.93 o
   4  11   1      319.99      314.03     56.07 o
   5  11   1       15.50       66.71     56.91 o
   6  11   1       96.34       44.10    129.19 o
   7  11   1      240.85      377.52    316.60 o
  -8  12   1       22.28      335.45    529.58 o
  -7  12   1       55.56      115.61    119.01 o
  -6  12   1      170.33      252.19    140.13 o
  -5  12   1      438.88      444.23     70.07 o
  -4  12   1      250.02      179.43     48.81 o
  -3  12   1        6.77       79.97     31.31 o
  -2  12   1     1720.48     1686.52     71.44 o
  -1  12   1      477.87      480.71     29.23 o
   0  12   1     3658.70     3836.59    108.40 o
   1  12   1     1250.91     1212.82     55.16 o
   2  12   1      867.89      860.77     46.47 o
   3  12   1      691.25      635.96     60.89 o
   4  12   1      789.60      754.02     66.92 o
   5  12   1     2044.01     1794.21    108.49 o
   6  12   1       23.41       63.55    140.90 o
   7  12   1       15.66      177.09    139.96 o
  -7  13   1      297.44      367.70    151.26 o
  -6  13   1       44.26      142.74     91.76 o
  -5  13   1       27.23       97.63     64.95 o
  -4  13   1     2393.79     2416.17    109.29 o
  -3  13   1     7490.53     8018.63    209.83 o
  -2  13   1      594.77      590.69     54.01 o
  -1  13   1     1743.34     1831.61     65.63 o
   0  13   1     3199.91     3223.41     99.35 o
   1  13   1     2366.35     2400.59    100.31 o
   2  13   1     3595.06     3874.48    118.92 o
   3  13   1       87.61      130.67     43.13 o
   4  13   1      101.05      -19.60     50.71 o
   5  13   1      110.75      268.48     78.47 o
   6  13   1      635.10      626.90    201.60 o
   7  13   1       17.28      -93.84    129.81 o
  -7  14   1       10.07      792.82    367.73 o
  -6  14   1       88.92      167.16    137.51 o
  -5  14   1      332.51      323.39     66.77 o
  -4  14   1        4.70      -45.26     45.26 o
  -3  14   1        7.94      -26.73     26.73 o
  -2  14   1      567.37      540.76     34.97 o
  -1  14   1     2378.83     2472.14     84.20 o
   0  14   1      151.34      165.30     30.15 o
   1  14   1      154.66      173.54     32.48 o
   2  14   1        1.17        8.28     33.39 o
   3  14   1      710.89      682.76     51.22 o
   4  14   1      317.50      213.62     60.32 o
   5  14   1       38.21       82.75     86.71 o
   6  14   1       27.19      -47.63    107.55 o
   7  14   1       62.66       28.86    169.10 o
  -7  15   1       48.19     -308.58    308.58 o
  -6  15   1       14.83      -49.89    121.02 o
  -5  15   1       13.34       62.82     64.85 o
  -4  15   1     2555.40     2680.28    120.48 o
  -3  15   1     1638.97     1725.27     73.02 o
  -2  15   1       58.39       78.81     22.74 o
  -1  15   1       19.55       25.25     27.40 o
   0  15   1     1292.57     1370.18     58.88 o
   1  15   1     1556.29     1563.50     71.99 o
   2  15   1      901.62      889.13     69.74 o
   3  15   1       18.14      -37.30     39.72 o
   4  15   1      155.18      101.95     45.96 o
   5  15   1      135.89       89.36     82.20 o
   6  15   1      186.61       17.03    146.12 o
  -7  16   1        2.87     -169.57    235.68 o
  -6  16   1      423.66      -53.23    175.67 o
  -5  16   1      548.13      638.89     91.72 o
  -4  16   1        2.44       49.19     45.79 o
  -3  16   1       69.38       90.68     33.58 o
  -2  16   1     1497.89     1610.63     66.07 o
  -1  16   1     2696.54     2668.42     89.39 o
   0  16   1     1762.51     1753.31     86.38 o
   1  16   1        1.73       20.63     33.90 o
   2  16   1     1044.59     1046.73     64.54 o
   3  16   1     2412.31     2426.18    127.07 o
   4  16   1     1451.56     1587.97    102.65 o
   5  16   1       74.00       94.18     92.34 o
   6  16   1       61.11     -115.59    115.59 o
   7  16   1      130.10      564.01    399.50 o
  -7  17   1       33.35      -59.76    304.97 o
  -6  17   1        6.76     -182.79    249.68 o
  -5  17   1       40.79       93.87     68.38 o
  -4  17   1       30.71       26.85     43.14 o
  -3  17   1       36.18       90.01     37.24 o
  -2  17   1        7.20        7.58     29.79 o
  -1  17   1     1204.33     1232.85     56.56 o
   0  17   1       54.63       36.11     28.15 o
   1  17   1      379.54      410.77     45.23 o
   2  17   1     1028.60     1006.16     67.88 o
   3  17   1      502.40      451.69     54.60 o
   4  17   1       77.56       52.45     59.95 o
   5  17   1       31.66      253.20    138.79 o
   6  17   1      117.65      180.22    344.12 o
  -6  18   1      161.34      414.18    258.69 o
  -5  18   1       66.58      -30.22    178.16 o
  -4  18   1      460.39      454.68     66.31 o
  -3  18   1      333.57      315.28     59.17 o
  -2  18   1      136.06      215.52     70.26 o
  -1  18   1     2257.51     2410.44     90.24 o
   0  18   1      353.52      274.44     45.11 o
   1  18   1       19.96       -0.04     34.34 o
   2  18   1       63.03       63.73     41.84 o
   3  18   1      233.71      271.83     52.37 o
   4  18   1      521.58      493.88    112.92 o
   5  18   1       10.62     -231.22    231.22 o
   6  18   1       57.95       13.14    292.86 o
  -6  19   1      127.08     -205.20    205.20 o
  -5  19   1      207.63      137.37    160.81 o
  -4  19   1       36.59       16.18     43.26 o
  -3  19   1      709.01      508.74    119.49 o
  -2  19   1      230.82      228.94     75.03 o
  -1  19   1      335.14      336.49     33.61 o
   0  19   1      614.28      610.38     55.12 o
   1  19   1     1320.77     1358.15     78.25 o
   2  19   1      649.80      698.88     58.61 o
   3  19   1      429.81      277.49     49.92 o
   4  19   1      187.05      219.38    102.90 o
   5  19   1      172.24        4.55    193.95 o
   6  19   1      327.48      750.06    338.63 o
  -6  20   1       15.83      -39.84    219.11 o
  -5  20   1      106.94      241.18    192.07 o
  -4  20   1       96.26      113.79    132.59 o
  -3  20   1      159.27      111.16     95.06 o
  -2  20   1      580.12      663.97    146.31 o
  -1  20   1      239.73      164.77     31.11 o
   0  20   1      111.27       80.44     41.57 o
   1  20   1        0.50       18.13     35.53 o
   2  20   1       26.00        9.41     38.51 o
   3  20   1       19.83      111.22     52.95 o
   4  20   1        7.50     -225.64    225.64 o
   5  20   1       55.96        8.84    190.52 o
  -5  21   1        1.63     -119.09    256.12 o
  -4  21   1       39.23      -37.66    123.99 o
  -3  21   1        7.39      -81.15     94.19 o
  -2  21   1       99.83      354.39    104.84 o
  -1  21   1        1.22      -23.31     27.35 o
   0  21   1      106.43       53.12     41.94 o
   1  21   1      102.49      111.74     41.86 o
   2  21   1      804.49      958.32     91.84 o
   3  21   1       30.63       63.91    134.50 o
   4  21   1      128.18       70.15    250.45 o
   5  21   1      236.70      -72.89    225.21 o
  -5  22   1      192.24      663.00    367.48 o
  -4  22   1       71.62     -118.21    359.40 o
  -3  22   1      162.47        0.13    255.86 o
  -2  22   1      335.99      112.41     90.34 o
  -1  22   1      163.42      193.83     97.91 o
   0  22   1      131.72      147.25     64.38 o
   1  22   1       38.36       30.96     68.23 o
   2  22   1       30.18      170.05     95.06 o
   3  22   1       53.89       86.49    103.91 o
   4  22   1      227.60      315.19    187.43 o
   5  22   1       79.91       92.64    300.51 o
  -5  23   1        0.05        9.19    317.33 o
  -4  23   1       20.04      -78.36    109.55 o
  -3  23   1       16.95      179.75    137.03 o
  -2  23   1      388.03      419.43    111.41 o
  -1  23   1      116.57      108.83    116.37 o
   0  23   1       70.49       51.72     95.32 o
   1  23   1       45.09      -10.96     90.59 o
   2  23   1       43.97       85.04     96.42 o
   3  23   1      103.71     -147.03    155.97 o
   4  23   1        9.64       49.80    278.78 o
  -4  24   1       61.40      289.76    159.82 o
  -3  24   1        4.43     -170.19    170.19 o
  -2  24   1       42.55      123.23    130.95 o
  -1  24   1      393.54      234.90    109.81 o
   0  24   1      130.32      239.75    233.94 o
   1  24   1       36.03     -140.49    310.68 o
   2  24   1       98.84      261.43    190.22 o
   3  24   1       31.26      -91.75    117.65 o
   4  24   1       11.68       59.76    190.43 o
  -3  25   1      382.09      194.04    229.58 o
  -2  25   1      180.31       63.81    165.89 o
  -1  25   1      102.65      162.98    204.10 o
   0  25   1       74.11        5.97    261.23 o
   1  25   1      224.92       93.80    252.25 o
   2  25   1      367.07      136.90    447.75 o
   3  25   1       21.54      448.18    262.47 o
  -3  26   1       49.42      -73.42    228.54 o
  -2  26   1       16.46      -62.18    186.01 o
  -1  26   1      312.30       19.33    220.75 o
   0  26   1       50.35       -8.76    217.03 o
   1  26   1       25.00      356.27    194.86 o
   2  26   1        3.38     -283.39    283.39 o
  -2  27   1      158.17     -185.39    241.82 o
  -1  27   1        1.09       52.14    286.90 o
   0  27   1       39.51      155.22    259.12 o
   1  27   1      224.91     1113.36    421.05 o
  -9   0   2       18.59      255.86    377.09 o
  -8   0   2        9.65       -9.44    218.00 o
  -7   0   2     1855.18     1748.43    311.15 o
  -6   0   2      311.86      236.51    289.17 o
  -5   0   2     3578.50     3385.39    203.91 o
  -4   0   2     1058.74      698.87    174.04 o
  -3   0   2     4153.23     4163.41    224.63 o
  -2   0   2     2868.65     2773.68    144.11 o
   1   0   2      102.25      133.14     39.44 o
   2   0   2    41656.97    41620.27   1661.64 o
   3   0   2    10558.75    10816.64    876.88 o
   4   0   2      205.37      158.92     98.38 o
   5   0   2       66.88       72.87     97.81 o
   6   0   2     1387.19     1240.82    248.17 o
   7   0   2      291.79      344.55    235.94 o
   8   0   2       59.05     -140.46    266.33 o
  -9   1   2        0.30     -116.69    232.03 o
  -8   1   2        1.13       55.88    220.14 o
  -7   1   2      740.93      775.29    156.22 o
  -6   1   2      182.00      265.36     78.85 o
  -5   1   2       31.42      -25.97     46.31 o
  -4   1   2     1805.46     1849.78     93.25 o
  -3   1   2     3787.45     3812.72    131.60 o
  -2   1   2     1423.36     1224.62     55.99 o
   1   1   2      201.93      266.35     44.97 o
   2   1   2     1320.84     1368.78     70.36 o
   3   1   2       49.22       56.90     64.06 o
   4   1   2      527.75      664.06     85.36 o
   5   1   2       15.75      -30.19     56.78 o
   6   1   2       56.88      -33.84     87.94 o
   7   1   2        3.74       64.06    129.40 o
   8   1   2       82.38     -156.93    190.07 o
  -8   2   2       85.51      149.13    214.13 o
  -7   2   2      879.82      804.91    128.11 o
  -6   2   2      828.13      885.81    145.75 o
  -5   2   2      182.25      340.24     73.17 o
  -4   2   2     1736.10     1735.25     87.86 o
  -3   2   2        2.51      -27.03     32.59 o
  -2   2   2     2582.31     2620.76     94.96 o
  -1   2   2     9491.76     9038.26    217.06 o
   0   2   2      636.91      455.02     62.06 o
   1   2   2     1059.87     1235.55     86.75 o
   2   2   2     5956.86     6212.11    189.27 o
   3   2   2     9041.84     9233.20    257.12 o
   4   2   2       69.78      114.92     53.63 o
   5   2   2      220.31      223.87     77.17 o
   6   2   2     1215.41     1343.62    152.46 o
   7   2   2      372.61      151.44    302.35 o
   8   2   2        2.67        6.89    216.91 o
  -8   3   2      342.64      608.87    167.28 o
  -7   3   2       58.02       87.69    104.89 o
  -6   3   2      180.71      250.09     86.74 o
  -5   3   2     1981.73     1837.28    105.93 o
  -4   3   2     9609.36    10567.31    314.55 o
  -3   3   2     5903.68     5838.28    189.69 o
  -2   3   2     2314.18     2355.13     79.43 o
  -1   3   2    14848.95    14322.75    321.40 o
   0   3   2    20039.93    18431.90    449.38 o
   1   3   2    85937.03    85162.44   1870.20 o
   2   3   2     1366.91     1481.95     70.14 o
   3   3   2      119.71      188.46     40.49 o
   4   3   2     1248.82     1178.24     88.82 o
   5   3   2     1389.99     1509.52    112.76 o
   6   3   2      980.41     1003.31    122.78 o
   7   3   2        0.41       94.53    151.23 o
   8   3   2       40.69      382.49    319.48 o
  -8   4   2        0.11     -305.23    305.23 o
  -7   4   2      191.53      119.56    107.65 o
  -6   4   2        3.22       53.07     59.50 o
  -5   4   2        1.63      -53.10     53.10 o
  -4   4   2        4.70       -2.39     43.08 o
  -3   4   2     7501.37     8074.84    219.27 o
  -2   4   2    10466.37    10337.73    289.74 o
  -1   4   2      312.00      313.35     32.98 o
   0   4   2      497.78      411.25     23.25 o
   1   4   2    23042.69    22643.21    586.06 o
   2   4   2        2.34       28.48     31.86 o
   3   4   2     3286.51     3467.08    206.44 o
   4   4   2      873.72     1069.96     83.47 o
   5   4   2      230.08      199.69     66.04 o
   6   4   2        7.71       -2.03     87.56 o
   7   4   2       34.60       23.03    185.84 o
   8   4   2      119.77      -59.14    327.51 o
  -8   5   2      119.58     -145.99    145.99 o
  -7   5   2      722.90      688.86    124.35 o
  -6   5   2      147.76      241.81     70.41 o
  -5   5   2       30.05       84.99     53.33 o
  -4   5   2      977.16      978.38     63.53 o
  -3   5   2     4340.16     4324.55    137.31 o
  -2   5   2      762.41      760.17     57.34 o
  -1   5   2     1043.73      965.47     51.60 o
   0   5   2     6999.68     6784.47    175.75 o
   1   5   2      163.96      157.85     23.21 o
   2   5   2      204.96      268.87     37.33 o
   3   5   2       64.32       24.30     33.94 o
   4   5   2      944.60      984.45     77.21 o
   5   5   2       84.70       39.98     77.78 o
   6   5   2      114.38       27.35     88.38 o
   7   5   2       95.34      231.55    188.93 o
   8   5   2      169.57      136.27    251.89 o
  -8   6   2        4.36      -30.99    218.73 o
  -7   6   2      457.41      378.79    195.93 o
  -6   6   2      356.99      343.29     98.19 o
  -5   6   2      330.41      405.94     65.29 o
  -4   6   2      178.28      197.68     40.26 o
  -3   6   2      474.27      454.20     35.59 o
  -2   6   2      224.10      248.99     25.73 o
  -1   6   2     6485.83     6199.43    199.28 o
   0   6   2    19979.40    19602.91    504.47 o
   1   6   2       79.39       83.53     21.20 o
   2   6   2       78.51      191.32     36.09 o
   3   6   2     4169.00     4459.10    152.28 o
   4   6   2      121.51      172.90     47.38 o
   5   6   2        4.44       35.18     53.87 o
   6   6   2      899.68      826.13    131.45 o
   7   6   2      269.98      548.44    184.73 o
   8   6   2       70.60       47.34    248.73 o
  -8   7   2       73.71     -134.19    152.84 o
  -7   7   2        1.30      -27.41    108.44 o
  -6   7   2       75.61       -6.22     80.92 o
  -5   7   2       14.40       34.34     81.62 o
  -4   7   2      104.01       43.16     42.01 o
  -3   7   2        6.44       60.64     29.90 o
  -2   7   2      468.51      435.02     51.93 o
  -1   7   2      394.66      402.10     47.34 o
   0   7   2     3546.35     3685.47    111.59 o
   1   7   2     3033.37     3096.62     87.97 o
   2   7   2     1406.33     1529.75     69.05 o
   3   7   2     2184.03     2355.90    103.83 o
   4   7   2        6.71      -38.34     38.34 o
   5   7   2        8.55       52.08     53.48 o
   6   7   2      110.94      -30.46     82.01 o
   7   7   2       62.94      142.63    171.22 o
   8   7   2       19.21      173.11    300.16 o
  -8   8   2        3.77        8.74    170.59 o
  -7   8   2      266.32      167.25    247.40 o
  -6   8   2      308.86      463.45     78.00 o
  -5   8   2      133.82      154.60     50.06 o
  -4   8   2      365.70      434.51     61.47 o
  -3   8   2      600.95      542.39     44.70 o
  -2   8   2      654.47      629.54     32.65 o
  -1   8   2      857.10      771.74     47.16 o
   0   8   2      511.22      489.68     34.80 o
   1   8   2        1.57      -13.28     28.64 o
   2   8   2      461.84      480.35     44.17 o
   3   8   2     3208.44     3275.57    140.34 o
   4   8   2     1170.49      933.70     72.41 o
   5   8   2       29.04      -41.78     63.85 o
   6   8   2        1.97      -55.61    114.82 o
   7   8   2      128.84      371.71    219.84 o
   8   8   2       70.80     -221.00    249.85 o
  -8   9   2      124.09      -62.70    215.46 o
  -7   9   2      174.88     -155.99    199.92 o
  -6   9   2      140.81      166.32    126.77 o
  -5   9   2      632.25      596.97     77.59 o
  -4   9   2     2856.09     3122.19    111.70 o
  -3   9   2      750.90      831.30     54.11 o
  -2   9   2      151.47      150.52     19.49 o
  -1   9   2     1104.92     1095.95     64.54 o
   0   9   2     2987.86     2885.42     74.18 o
   1   9   2     1393.17     1444.50     55.96 o
   2   9   2      280.47      299.51     35.87 o
   3   9   2      247.66      252.03     42.05 o
   4   9   2       66.67       83.58     52.17 o
   5   9   2      745.32      735.30     81.91 o
   6   9   2      224.85      178.04    108.57 o
   7   9   2       34.54      -35.09    164.99 o
  -8  10   2        1.32      216.49    251.01 o
  -7  10   2       10.43       46.76    116.52 o
  -6  10   2        1.05      -62.46    116.05 o
  -5  10   2       84.39      107.99     43.32 o
  -4  10   2      213.09      171.88     41.94 o
  -3  10   2     1072.37     1120.95     69.15 o
  -2  10   2     2532.65     2665.23     80.41 o
  -1  10   2      527.28      547.80     56.57 o
   0  10   2       55.89       96.08     30.13 o
   1  10   2      173.82      205.64     25.76 o
   2  10   2        1.68       10.41     34.91 o
   3  10   2      127.32       64.35     43.33 o
   4  10   2     1545.22     1432.24     87.34 o
   5  10   2       26.97       68.18     58.84 o
   6  10   2       57.74      160.04    120.23 o
   7  10   2       46.68      364.07    183.52 o
  -8  11   2      146.97      263.86    288.96 o
  -7  11   2      129.99      220.25    175.50 o
  -6  11   2       23.10       65.52     84.77 o
  -5  11   2      873.22      994.99     90.09 o
  -4  11   2     2810.37     2801.69    139.89 o
  -3  11   2      600.58      553.08     38.66 o
  -2  11   2      146.04      209.83     35.93 o
  -1  11   2      225.70      198.34     30.51 o
   0  11   2     3976.65     3928.90    118.68 o
   1  11   2     1468.11     1374.83     52.34 o
   2  11   2      193.25      189.71     38.83 o
   3  11   2      140.10      193.36     48.34 o
   4  11   2        4.34       64.33     52.61 o
   5  11   2      162.50      145.00     69.21 o
   6  11   2      201.99      264.36    105.08 o
   7  11   2      119.42      116.45    305.10 o
  -8  12   2        8.89     -149.74    266.85 o
  -7  12   2      501.58      608.76    174.27 o
  -6  12   2      685.98      746.11    128.79 o
  -5  12   2      643.93      652.13     67.51 o
  -4  12   2      272.69      260.40     47.34 o
  -3  12   2     2536.96     2401.74     81.03 o
  -2  12   2     3094.46     3120.27    130.04 o
  -1  12   2     9002.11     9052.34    228.89 o
   0  12   2       63.51       89.53     27.70 o
   1  12   2      881.90      886.31     49.26 o
   2  12   2     1357.90     1405.42     67.24 o
   3  12   2     2571.31     2594.22    105.11 o
   4  12   2       19.49       22.93     45.04 o
   5  12   2       19.86       17.73     63.37 o
   6  12   2      260.50      455.44    135.89 o
   7  12   2      189.23      115.07    180.36 o
  -7  13   2       42.14      -37.17    145.14 o
  -6  13   2       73.94       79.46    105.53 o
  -5  13   2        1.42      -48.11     48.11 o
  -4  13   2      109.24      112.24     46.96 o
  -3  13   2      247.79      236.41     38.77 o
  -2  13   2      172.83      153.38     52.55 o
  -1  13   2     1286.18     1357.26     47.67 o
   0  13   2        1.57       -8.87     25.38 o
   1  13   2        4.72        3.85     39.79 o
   2  13   2      125.66       86.81     34.54 o
   3  13   2        1.09      -11.07     43.95 o
   4  13   2      156.23       77.00     48.72 o
   5  13   2      122.03      154.62     80.96 o
   6  13   2        0.30     -119.61    206.49 o
   7  13   2        0.03      272.03    202.74 o
  -7  14   2      492.50      252.17    223.06 o
  -6  14   2     1072.43     1371.81    186.96 o
  -5  14   2      419.48      269.78     62.79 o
  -4  14   2      406.48      418.78     48.52 o
  -3  14   2     1833.40     1810.56     71.68 o
  -2  14   2     1340.71     1194.92     82.70 o
  -1  14   2     4097.70     4071.57    126.88 o
   0  14   2      173.98       71.74     37.37 o
   1  14   2     1471.66     1589.51     69.06 o
   2  14   2     2635.43     2693.27     89.28 o
   3  14   2     2433.83     2343.56    112.65 o
   4  14   2      634.04      659.05     79.87 o
   5  14   2      871.69      786.21    119.42 o
   6  14   2      377.28      336.07    139.75 o
   7  14   2      245.45      364.08    225.77 o
  -7  15   2      150.89     -271.49    271.49 o
  -6  15   2        5.09        9.05    203.49 o
  -5  15   2      351.28      511.37    192.45 o
  -4  15   2      484.24      617.98     55.13 o
  -3  15   2      481.87      512.95     42.64 o
  -2  15   2      485.89      435.99     58.92 o
  -1  15   2       14.82       38.76     17.86 o
   0  15   2     1994.35     1953.98     77.31 o
   1  15   2     3361.19     3262.68    112.50 o
   2  15   2     1702.94     1632.26     78.44 o
   3  15   2      178.12      110.63     40.34 o
   4  15   2      941.63      946.42    120.53 o
   5  15   2      515.80      651.09    121.93 o
   6  15   2      207.83      249.87    136.52 o
   7  15   2        3.64      403.71    442.00 o
  -7  16   2      147.42       13.57    378.98 o
  -6  16   2      211.23      772.30    272.94 o
  -5  16   2      287.94      276.70     83.21 o
  -4  16   2       59.60       80.56     41.87 o
  -3  16   2        4.38      -81.19     85.87 o
  -2  16   2      992.77      883.49     86.94 o
  -1  16   2       37.55       57.16     34.54 o
   0  16   2       25.67       25.13     29.35 o
   1  16   2      206.05      177.16     35.98 o
   2  16   2      320.72      205.50     49.90 o
   3  16   2       44.07       -7.70     50.51 o
   4  16   2       16.86       48.11     54.91 o
   5  16   2      104.57      165.91    124.53 o
   6  16   2       42.80      231.29    125.91 o
  -7  17   2        8.10      -40.53    410.66 o
  -6  17   2        1.56      265.39    283.16 o
  -5  17   2      684.04      577.60     80.94 o
  -4  17   2      916.92      860.07     91.18 o
  -3  17   2      381.18      635.93    158.72 o
  -2  17   2      190.79      186.85     73.21 o
  -1  17   2     2031.00     1964.25     67.08 o
   0  17   2     3712.85     3893.43    126.66 o
   1  17   2     3060.73     3230.71    124.39 o
   2  17   2      857.77      955.83     64.54 o
   3  17   2       39.31      141.91     46.83 o
   4  17   2      673.83      686.09    114.02 o
   5  17   2      620.52      635.33    129.51 o
   6  17   2       95.10       58.64    184.08 o
  -6  18   2       44.86      575.43    294.75 o
  -5  18   2        2.12       17.60    251.82 o
  -4  18   2       58.35       17.58    121.66 o
  -3  18   2      463.85      623.39    101.07 o
  -2  18   2      264.70      115.31     77.88 o
  -1  18   2      717.87      680.63     71.30 o
   0  18   2       40.20       14.96     32.32 o
   1  18   2        7.32      -21.53     36.63 o
   2  18   2      315.30      360.52     54.48 o
   3  18   2      643.05      677.14     64.68 o
   4  18   2       28.18       71.97    152.44 o
   5  18   2       56.62       34.86    184.51 o
   6  18   2       56.54      127.07    275.52 o
  -6  19   2       79.67     -305.31    305.31 o
  -5  19   2       15.72      435.48    257.66 o
  -4  19   2        2.02      -45.28    161.73 o
  -3  19   2       17.65       23.22     64.14 o
  -2  19   2      197.31      152.46     95.62 o
  -1  19   2      117.28       83.24     59.12 o
   0  19   2       23.31       55.95     36.07 o
   1  19   2       32.19       31.92     38.39 o
   2  19   2      277.97      315.02     56.46 o
   3  19   2       18.21       84.72     77.13 o
   4  19   2        8.36       -7.71     87.07 o
   5  19   2       26.59       69.55    245.64 o
   6  19   2       18.06     -226.58    226.58 o
  -6  20   2       48.49      -76.76    347.90 o
  -5  20   2        1.80      -94.96    194.99 o
  -4  20   2      135.01        2.41    108.81 o
  -3  20   2        4.57       70.17     89.82 o
  -2  20   2      721.30      697.96    104.51 o
  -1  20   2      200.64      137.07    155.85 o
   0  20   2       89.00       15.57     40.53 o
   1  20   2       14.07       43.37     52.80 o
   2  20   2      660.81      716.84     68.56 o
   3  20   2      714.76      675.25     85.01 o
   4  20   2      312.42      132.31    239.46 o
   5  20   2       30.49      396.84    311.24 o
  -5  21   2       26.85       40.44    197.48 o
  -4  21   2       51.62      189.62    130.32 o
  -3  21   2      237.39      202.13    110.59 o
  -2  21   2        5.07      -60.51     92.23 o
  -1  21   2       11.21       34.90     64.98 o
   0  21   2      243.06      193.73     46.07 o
   1  21   2      154.42      131.16     46.26 o
   2  21   2       67.49      202.46     75.89 o
   3  21   2       31.30     -128.71    128.71 o
   4  21   2       98.82        4.29    171.72 o
   5  21   2       36.24      118.91    244.61 o
  -5  22   2        8.32       91.53    220.40 o
  -4  22   2       18.27       78.95    104.05 o
  -3  22   2       47.70       28.28    141.66 o
  -2  22   2       24.20       30.13    111.01 o
  -1  22   2       10.73       79.75     87.05 o
   0  22   2      270.38      205.89     64.08 o
   1  22   2       83.30       71.73     66.33 o
   2  22   2      242.82      231.08    112.20 o
   3  22   2      169.44      140.83    131.41 o
   4  22   2       42.64       66.28    238.09 o
  -5  23   2      301.41      452.13    289.77 o
  -4  23   2      891.35     1089.93    320.77 o
  -3  23   2      239.92      504.78    279.08 o
  -2  23   2        8.01     -110.39    110.39 o
  -1  23   2       39.35      113.21    110.49 o
   0  23   2      302.22      -14.10    109.83 o
   1  23   2     1787.90     1654.79    153.74 o
   2  23   2       68.65       67.49     97.32 o
   3  23   2       11.24     -129.35    147.32 o
   4  23   2      189.71     -208.47    208.47 o
  -4  24   2        0.49       75.00    185.67 o
  -3  24   2      180.52      370.03    310.38 o
  -2  24   2       10.60      -30.67    130.51 o
  -1  24   2      266.04       81.93    133.06 o
   0  24   2      176.10      403.68    175.15 o
   1  24   2      113.23      198.13    145.61 o
   2  24   2      132.47      122.99    194.69 o
   3  24   2      130.99       55.02    145.01 o
   4  24   2       19.86       95.13    329.27 o
  -4  25   2      120.80      270.03    208.64 o
  -3  25   2       46.43      360.52    175.81 o
  -2  25   2        0.87      -72.28    390.53 o
  -1  25   2       61.46      157.46    304.37 o
   0  25   2       10.42     -161.70    282.35 o
   1  25   2      115.81      195.49    213.39 o
   2  25   2       10.36     -233.91    233.91 o
   3  25   2       27.79      215.08    242.98 o
  -3  26   2      289.39       50.86    249.98 o
  -2  26   2      620.71      378.84    418.43 o
  -1  26   2      366.63      563.62    212.46 o
   0  26   2      110.39      179.68    237.97 o
   1  26   2       32.58      357.01    313.17 o
   2  26   2       15.70      -81.35    257.83 o
  -2  27   2       11.15     -206.69    206.69 o
  -1  27   2       32.22      -87.59    217.50 o
   0  27   2        5.44       -5.55    313.64 o
   1  27   2        2.07      -30.67    293.27 o
  -9   1   3       66.76      -41.93    244.78 o
  -8   1   3      252.62      236.77    157.41 o
  -7   1   3       30.71      -37.35     91.47 o
  -6   1   3      476.21      274.55     77.35 o
  -5   1   3      811.01      784.07     81.60 o
  -4   1   3     3039.83     2953.89    117.97 o
  -3   1   3      183.45      160.84     39.54 o
  -2   1   3     1007.93     1036.67     50.40 o
  -1   1   3     2186.10     2174.76     56.90 o
   0   1   3     3783.95     3732.14    120.41 o
   1   1   3     2575.23     2624.59     91.79 o
   2   1   3     1265.27     1312.27     78.74 o
   3   1   3     6079.83     6155.16    197.55 o
   4   1   3      441.65      476.93     66.26 o
   5   1   3      409.41      399.86     81.04 o
   6   1   3        7.91      111.87    186.18 o
   7   1   3       85.75      215.52    161.71 o
   8   1   3       24.34      116.63    211.09 o
  -9   2   3        0.68       91.69    290.54 o
  -8   2   3      109.89     -179.02    274.15 o
  -7   2   3        8.86       86.02     99.61 o
  -6   2   3     1781.76     1642.14    118.32 o
  -5   2   3      120.18      109.49     56.94 o
  -4   2   3     1574.31     1516.61     87.44 o
  -3   2   3     6160.84     6206.67    190.15 o
  -2   2   3     4148.75     3935.62    115.90 o
  -1   2   3     4546.25     4479.65    116.26 o
   0   2   3      223.38      270.07     25.61 o
   1   2   3     1951.45     2126.19     80.67 o
   2   2   3     3087.17     2956.64    113.12 o
   3   2   3     6295.16     7022.28    242.04 o
   4   2   3      180.01      142.79     95.08 o
   5   2   3      125.06       81.35     73.82 o
   6   2   3      400.73      515.83    142.70 o
   7   2   3       72.87      267.32    162.62 o
   8   2   3        6.08     -250.92    250.92 o
  -9   3   3        5.57      -87.50    210.23 o
  -8   3   3        9.97        2.67    167.40 o
  -7   3   3      667.48      390.16    127.84 o
  -6   3   3      911.60      780.76    102.69 o
  -5   3   3        2.16       37.79     52.51 o
  -4   3   3      349.47      400.71     51.67 o
  -3   3   3       33.39        5.93     32.89 o
  -2   3   3        0.71       25.82     20.66 o
  -1   3   3     1939.55     1785.17     53.81 o
   0   3   3     5566.57     5274.02    143.37 o
   1   3   3       77.89       33.21     33.13 o
   2   3   3       40.04      144.83     52.54 o
   3   3   3       29.00      -37.61     74.43 o
   4   3   3      641.92      604.33     75.09 o
   5   3   3      146.25      156.04     70.89 o
   6   3   3       52.26      -82.93    124.76 o
   7   3   3       58.37      353.04    162.10 o
   8   3   3       18.16      194.60    204.55 o
  -9   4   3       35.69     -144.47    203.35 o
  -8   4   3      290.00      243.34    255.04 o
  -7   4   3      855.72      765.35    118.90 o
  -6   4   3       60.13      105.32     89.87 o
  -5   4   3        0.35      -24.68     51.37 o
  -4   4   3       46.35       73.06     61.12 o
  -3   4   3     2633.71     2553.50     92.44 o
  -2   4   3      411.83      473.69     47.02 o
  -1   4   3      206.50      191.65     25.01 o
   0   4   3     1547.22     1695.09     55.47 o
   1   4   3     9884.38     9522.83    264.54 o
   2   4   3     5347.07     5315.53    165.88 o
   3   4   3      860.19      852.86     65.68 o
   4   4   3       94.96      149.09     64.62 o
   5   4   3     1266.45     1356.62    204.98 o
   6   4   3     2040.01     2268.69    289.18 o
   7   4   3      425.82      279.74    191.41 o
   8   4   3       17.75     -242.49    242.49 o
  -8   5   3       32.15       67.37    391.77 o
  -7   5   3        0.66       -8.43    105.21 o
  -6   5   3      264.28      291.51     63.67 o
  -5   5   3     2346.21     2527.94    119.61 o
  -4   5   3     1465.47     1450.23     74.37 o
  -3   5   3     1599.77     1503.69     61.46 o
  -2   5   3      121.91      137.61     24.66 o
  -1   5   3     9120.66     9172.20    248.18 o
   0   5   3    80683.68    79224.76   2332.48 o
   1   5   3     1302.09     1188.25     50.59 o
   2   5   3      669.50      680.44     50.61 o
   3   5   3     1488.19     1469.73     91.45 o
   4   5   3     2213.60     2132.26    176.77 o
   5   5   3     1813.02     1973.51    137.21 o
   6   5   3       84.86      -58.19     89.39 o
   7   5   3        2.97       42.43    181.56 o
   8   5   3       90.32      279.30    195.76 o
  -8   6   3      159.52      224.76    153.13 o
  -7   6   3       97.24      143.86    156.06 o
  -6   6   3       54.62       -0.62     63.24 o
  -5   6   3        9.42       31.97     59.83 o
  -4   6   3       96.11      144.06     41.01 o
  -3   6   3     3369.98     3516.65    136.07 o
  -2   6   3      853.80      875.87     49.56 o
  -1   6   3     1463.93     1660.33    100.59 o
   0   6   3    21321.66    21760.90    530.64 o
   1   6   3     1716.71     1854.95     61.29 o
   2   6   3      710.09      672.32     48.64 o
   3   6   3      487.62      507.11     50.08 o
   4   6   3      303.23      352.82     63.30 o
   5   6   3      459.70      467.39     84.62 o
   6   6   3      240.37      170.22    113.62 o
   7   6   3        7.99      431.59    197.37 o
   8   6   3       10.54      170.21    233.87 o
  -8   7   3      313.32      161.15    216.66 o
  -7   7   3      232.12      244.09    110.55 o
  -6   7   3       63.33       -1.39     79.01 o
  -5   7   3      566.74      595.42     76.14 o
  -4   7   3     6669.61     6966.53    216.48 o
  -3   7   3        7.90       11.21     27.12 o
  -2   7   3        6.55        7.78     42.27 o
  -1   7   3    19858.38    20293.68    601.70 o
   0   7   3    17836.78    16901.99    432.05 o
   1   7   3      881.96      852.83     62.25 o
   2   7   3      677.11      656.85     62.82 o
   3   7   3     1882.44     1869.69     84.53 o
   4   7   3      842.03      859.86     67.91 o
   5   7   3     1601.01     1656.81    106.44 o
   6   7   3        0.16        1.60    110.62 o
   7   7   3      148.26      105.12    271.49 o
  -8   8   3      181.63      224.61    279.81 o
  -7   8   3      291.15      160.86    136.47 o
  -6   8   3      405.28      378.56     86.96 o
  -5   8   3       27.99       77.31     59.57 o
  -4   8   3      198.96      212.44     63.44 o
  -3   8   3     1714.75     1696.43     71.61 o
  -2   8   3     1549.34     1437.30     51.01 o
  -1   8   3        6.96      -13.32     36.24 o
   0   8   3     5285.04     5225.24    148.17 o
   1   8   3      353.39      328.43     37.78 o
   2   8   3        5.44       68.98     37.21 o
   3   8   3      415.21      400.12     48.42 o
   4   8   3      437.88      437.57     62.37 o
   5   8   3       33.51      184.73     72.87 o
   6   8   3      168.38      203.49    160.66 o
   7   8   3       22.73     -139.68    170.35 o
  -8   9   3       13.11     -121.08    183.74 o
  -7   9   3      102.59       18.23    109.13 o
  -6   9   3      202.96      213.09     96.22 o
  -5   9   3       26.93       60.99     59.65 o
  -4   9   3      600.97      587.38     79.05 o
  -3   9   3      180.48      175.05     30.51 o
  -2   9   3      280.04      273.64     51.76 o
  -1   9   3     6933.33     7518.01    281.69 o
   0   9   3     5153.05     5084.14    143.83 o
   1   9   3     4439.89     4504.55    131.24 o
   2   9   3      782.13      758.62     62.50 o
   3   9   3     1103.89      988.45     67.50 o
   4   9   3      612.65      426.90     79.57 o
   5   9   3      293.07      408.27     78.46 o
   6   9   3      619.04     1104.69    189.64 o
   7   9   3        0.30      -76.67    242.81 o
  -8  10   3      202.34      244.28    180.79 o
  -7  10   3      755.91     1142.26    306.86 o
  -6  10   3      711.85      886.86    161.48 o
  -5  10   3       77.81       51.27     51.41 o
  -4  10   3     1343.24     1390.51     79.83 o
  -3  10   3     5278.29     5347.68    145.68 o
  -2  10   3     8929.87     8554.27    263.27 o
  -1  10   3     1512.47     1553.74    160.89 o
   0  10   3      114.09      121.38     24.96 o
   1  10   3      169.63      152.95     26.69 o
   2  10   3      497.83      534.38     42.57 o
   3  10   3     1444.70     1536.30     84.63 o
   4  10   3      854.89      867.42    115.98 o
   5  10   3       19.93       53.78     78.08 o
   6  10   3      450.39      412.38    111.05 o
   7  10   3      166.74      121.31    211.12 o
  -8  11   3       19.43     -216.02    258.35 o
  -7  11   3        4.87       51.61    125.69 o
  -6  11   3      785.64      877.64     98.17 o
  -5  11   3      199.45      189.64     59.01 o
  -4  11   3      906.95      905.33     61.12 o
  -3  11   3      172.81      196.19     26.76 o
  -2  11   3     1323.10     1391.06     85.33 o
  -1  11   3     4558.51     4720.34    198.38 o
   0  11   3      797.57      954.08     53.26 o
   1  11   3      324.75      291.97     34.40 o
   2  11   3       15.74       19.34     30.56 o
   3  11   3      628.87      627.31     62.25 o
   4  11   3      641.05      743.89     73.30 o
   5  11   3      443.97      397.11     94.27 o
   6  11   3       65.42       26.83    107.90 o
   7  11   3        0.36     -198.23    198.23 o
  -8  12   3        0.25      109.47    235.94 o
  -7  12   3      240.57      132.13    142.02 o
  -6  12   3      233.59      270.43    112.00 o
  -5  12   3       71.79       91.78     51.81 o
  -4  12   3      439.59      542.52     63.11 o
  -3  12   3       77.41       87.55     48.85 o
  -2  12   3     1812.27     1795.01    153.74 o
  -1  12   3     1090.86     1077.64     72.08 o
   0  12   3       81.26       83.80     24.10 o
   1  12   3        3.54      -21.41     34.42 o
   2  12   3      521.32      407.39     50.11 o
   3  12   3      572.94      501.03     57.75 o
   4  12   3      317.29      245.42     62.54 o
   5  12   3       36.48       39.04     69.62 o
   6  12   3       29.91      190.20    156.00 o
   7  12   3      362.16      492.93    194.89 o
  -8  13   3      232.21      301.02    385.59 o
  -7  13   3      162.61       93.29    184.32 o
  -6  13   3      528.25      462.58    101.79 o
  -5  13   3      894.79     1109.69     93.85 o
  -4  13   3     1149.21     1184.47     68.57 o
  -3  13   3        3.74      -19.50     74.39 o
  -2  13   3       96.05      100.24     58.14 o
  -1  13   3     1474.85     1317.50    123.91 o
   0  13   3     2121.52     2019.19     69.29 o
   1  13   3      348.42      359.56     37.31 o
   2  13   3        2.72       51.15     38.70 o
   3  13   3     1666.12     1698.93    132.21 o
   4  13   3      269.08      236.06     69.38 o
   5  13   3      280.92      194.91     88.65 o
   6  13   3        3.75       22.98    137.59 o
   7  13   3      137.65      264.85    372.84 o
  -7  14   3       14.64       41.90    345.50 o
  -6  14   3        2.97      -53.45     79.52 o
  -5  14   3      107.12       72.02     58.05 o
  -4  14   3       26.84      -26.33     35.48 o
  -3  14   3        2.46       72.79     58.43 o
  -2  14   3      165.54      174.88     67.26 o
  -1  14   3      253.44      180.44     67.46 o
   0  14   3      993.36      996.87     50.08 o
   1  14   3      549.93      317.73     58.34 o
   2  14   3      765.95      699.70     79.76 o
   3  14   3       25.75       68.73     43.06 o
   4  14   3       19.78      -28.44     62.55 o
   5  14   3        2.17      -97.69     97.69 o
   6  14   3      108.72       40.08    197.20 o
   7  14   3        0.31      113.06    209.76 o
  -7  15   3        0.07     -246.41    246.41 o
  -6  15   3       35.58       22.33     83.37 o
  -5  15   3      829.94      991.60     86.24 o
  -4  15   3      238.51      263.10     45.87 o
  -3  15   3      855.06      912.01     95.21 o
  -2  15   3      378.86      423.56     69.94 o
  -1  15   3     2313.21     2533.56    115.22 o
   0  15   3      735.13      686.25     45.62 o
   1  15   3      120.87       87.66     35.03 o
   2  15   3      387.93      316.56     46.97 o
   3  15   3      125.02      108.88     54.30 o
   4  15   3      376.49      252.90     80.68 o
   5  15   3       23.72       84.20    115.90 o
   6  15   3        2.68        1.22    157.98 o
  -7  16   3      144.33      298.96    280.67 o
  -6  16   3        5.81       17.52    273.37 o
  -5  16   3      267.95      324.28     60.11 o
  -4  16   3       41.17      101.62     94.82 o
  -3  16   3     1316.07     1319.10    113.50 o
  -2  16   3     1199.29     1401.71    112.16 o
  -1  16   3        8.64      -31.52     55.01 o
   0  16   3        7.68      -11.23     31.12 o
   1  16   3     2335.33     2331.68    135.47 o
   2  16   3     2264.72     2402.19    101.25 o
   3  16   3      741.96      820.83     66.18 o
   4  16   3       87.85       29.12     93.66 o
   5  16   3      183.85      178.13    100.69 o
   6  16   3      395.84      201.34    142.99 o
  -7  17   3       27.36     -126.13    242.55 o
  -6  17   3      192.70      -40.35    177.30 o
  -5  17   3        6.71       30.97     81.87 o
  -4  17   3      658.58      723.55    137.45 o
  -3  17   3      101.78       62.48     52.33 o
  -2  17   3        8.77      -51.00     64.68 o
  -1  17   3      248.89      440.81     83.03 o
   0  17   3      769.55      714.78     49.34 o
   1  17   3     1100.77     1234.56     71.62 o
   2  17   3      634.86      575.37     79.57 o
   3  17   3       98.11      105.67     54.94 o
   4  17   3        0.42        2.21     79.18 o
   5  17   3      268.32      480.91    140.26 o
   6  17   3       10.34      -44.73    212.76 o
  -6  18   3       10.31      -61.99    209.75 o
  -5  18   3       52.75     -107.15    252.77 o
  -4  18   3      325.41      111.46     99.59 o
  -3  18   3     1352.08     1199.33    114.86 o
  -2  18   3      106.22      154.27     73.08 o
  -1  18   3      202.38      214.66     92.70 o
   0  18   3        0.37       -1.60     31.05 o
   1  18   3     1050.23     1168.46     95.01 o
   2  18   3      155.25      102.64     49.19 o
   3  18   3      247.66      177.67     65.39 o
   4  18   3       57.69      -34.11     67.65 o
   5  18   3      238.13     -217.22    217.22 o
   6  18   3      223.65      863.57    245.99 o
  -6  19   3      146.18     -184.08    220.31 o
  -5  19   3       67.27      122.52    257.15 o
  -4  19   3      330.39      379.36    359.15 o
  -3  19   3       99.72       75.93     87.45 o
  -2  19   3       92.38       47.83     71.72 o
  -1  19   3      831.42      865.70     95.82 o
   0  19   3      287.94      341.94     53.08 o
   1  19   3      202.98      170.20     50.98 o
   2  19   3      172.85      113.23     44.94 o
   3  19   3      504.21      458.24     64.00 o
   4  19   3      563.02      459.08    116.29 o
   5  19   3      648.49      369.54    229.24 o
  -6  20   3        7.71       22.67    262.30 o
  -5  20   3        2.72      121.58    256.89 o
  -4  20   3       37.53      181.13     90.43 o
  -3  20   3        3.64     -109.05    109.05 o
  -2  20   3       15.63       95.08    100.42 o
  -1  20   3      120.66       33.30     65.61 o
   0  20   3      345.15      347.29     46.59 o
   1  20   3       16.95       28.14     34.73 o
   2  20   3        0.35      -28.91     54.90 o
   3  20   3        3.37       -8.51     66.10 o
   4  20   3        5.39       17.43    138.92 o
   5  20   3        2.41      190.95    215.25 o
  -6  21   3       10.60      -85.34    245.64 o
  -5  21   3      327.32      713.06    349.96 o
  -4  21   3       30.81      262.50    138.79 o
  -3  21   3      129.59      263.27    136.47 o
  -2  21   3        2.34      144.67     89.39 o
  -1  21   3      221.94      243.74     88.81 o
   0  21   3     1288.19     1454.49     77.23 o
   1  21   3      268.75      304.11     51.26 o
   2  21   3        0.12       74.35     61.10 o
   3  21   3      233.87      100.20    152.83 o
   4  21   3      181.78      351.42    275.78 o
   5  21   3       95.56      513.95    297.50 o
  -5  22   3       15.17      167.85    287.03 o
  -4  22   3        1.76      -42.78    127.33 o
  -3  22   3      906.50      689.15    206.71 o
  -2  22   3     1033.58      909.73    109.90 o
  -1  22   3      271.86      287.88    102.91 o
   0  22   3        9.65      122.26     88.60 o
   1  22   3      986.35     1116.91    111.09 o
   2  22   3      524.63      554.41    144.39 o
   3  22   3      133.30      147.64    126.45 o
   4  22   3        0.28        0.00    198.59 o
  -5  23   3        0.31      125.61    270.97 o
  -4  23   3      145.38      185.34    243.24 o
  -3  23   3        7.68      -52.80    136.21 o
  -2  23   3      165.02      173.06     99.77 o
  -1  23   3       33.19      -42.75    138.20 o
   0  23   3       68.42      210.48    111.04 o
   1  23   3       69.91      182.31    124.00 o
   2  23   3       33.31       51.25    113.70 o
   3  23   3       87.35      -62.90    163.07 o
   4  23   3       17.90       53.06    238.17 o
  -4  24   3        5.39     -203.26    203.26 o
  -3  24   3      334.06      198.58    146.41 o
  -2  24   3      403.42      414.76    165.41 o
  -1  24   3        2.78       12.91    140.68 o
   0  24   3        2.58      283.87    392.37 o
   1  24   3       91.42      111.41    165.06 o
   2  24   3      333.15      328.00    213.69 o
   3  24   3      123.90      240.87    168.00 o
  -4  25   3      178.25      -75.55    207.45 o
  -3  25   3       16.44       46.13    188.85 o
  -2  25   3       44.69     -145.64    145.64 o
  -1  25   3      400.47      393.90    199.96 o
   0  25   3      274.44      623.85    280.58 o
   1  25   3        0.80     -101.99    368.72 o
   2  25   3       42.99     -222.41    247.24 o
   3  25   3      155.54      162.10    275.52 o
  -3  26   3        4.82     -249.20    249.20 o
  -2  26   3      243.38      -88.74    192.13 o
  -1  26   3       75.23      361.47    211.45 o
   0  26   3       45.87       73.70    186.81 o
   1  26   3        0.16      335.11    219.48 o
   2  26   3        0.79      204.87    302.78 o
  -2  27   3        0.45     -229.48    242.63 o
  -1  27   3      209.77      340.65    385.29 o
   0  27   3      147.80     -262.44    262.44 o
   1  27   3       13.45      379.41    410.40 o
  -9   0   4      372.54      772.56    325.66 o
  -8   0   4      286.44      421.05    217.48 o
  -7   0   4     2486.98     2446.73    397.40 o
  -6   0   4       46.90       27.43     84.04 o
  -5   0   4       63.35      162.93     67.34 o
  -4   0   4    11899.10    13373.41    533.98 o
  -3   0   4    12232.05    12685.42    507.28 o
  -2   0   4      922.09      765.03    123.51 o
  -1   0   4      789.24      795.65     45.70 o
   0   0   4      403.72      442.21     65.92 o
   1   0   4     1944.76     2018.65    118.38 o
   2   0   4    12116.76    12605.06    518.86 o
   3   0   4       13.48       14.29     62.81 o
   4   0   4       57.47       15.32     93.63 o
   5   0   4     2984.90     3520.02    318.28 o
   6   0   4      580.88      919.46    291.40 o
   7   0   4       19.96     -231.65    231.65 o
   8   0   4       32.99     -156.26    320.60 o
  -9   1   4       36.23      313.32    250.62 o
  -8   1   4       18.25      -95.10    141.05 o
  -7   1   4       48.77       77.27    104.67 o
  -6   1   4       17.34       48.88     77.24 o
  -5   1   4      255.65      159.59     56.73 o
  -4   1   4       90.26       68.36     45.64 o
  -3   1   4      836.43     1062.23     85.37 o
  -2   1   4      791.78      755.20     62.87 o
  -1   1   4      246.44      245.99     21.37 o
   0   1   4       34.63       -1.55     25.57 o
   1   1   4      184.50      256.85     58.93 o
   2   1   4      104.57       17.96     43.52 o
   3   1   4     2951.70     3181.69    134.26 o
   4   1   4     1350.65     1650.78    120.90 o
   5   1   4       77.58       14.51     65.15 o
   6   1   4      122.01       -3.98     99.61 o
   7   1   4       28.27     -154.68    180.72 o
   8   1   4       10.92      276.12    242.63 o
  -9   2   4       13.90        5.50    171.95 o
  -8   2   4      173.18       76.00    130.15 o
  -7   2   4      357.58      361.38     99.01 o
  -6   2   4      477.08      499.30     81.75 o
  -5   2   4        1.84       46.65     53.43 o
  -4   2   4     3542.36     3677.49    138.81 o
  -3   2   4     1039.72     1218.60     68.19 o
  -2   2   4      363.77      425.87     39.86 o
  -1   2   4      716.69      745.76     43.44 o
   0   2   4    10239.27     9442.94    288.49 o
   1   2   4      108.52       44.63     38.29 o
   2   2   4      343.81      276.99     47.78 o
   3   2   4      179.81      231.87     59.33 o
   4   2   4      375.05      348.00     63.78 o
   5   2   4      647.08      538.91     94.44 o
   6   2   4      164.40      125.39    177.04 o
   7   2   4        2.58     -200.18    200.18 o
  -9   3   4       49.31     -234.74    234.74 o
  -8   3   4        0.10      -10.75    119.63 o
  -7   3   4       52.87      166.62     97.73 o
  -6   3   4     1613.15     1651.54    108.82 o
  -5   3   4       85.65      106.94     58.90 o
  -4   3   4     2886.95     3142.91    120.96 o
  -3   3   4        4.50       -5.03     28.55 o
  -2   3   4     1627.52     1665.15     74.42 o
  -1   3   4     6428.15     5786.10    143.56 o
   0   3   4     6623.05     6370.31    200.76 o
   1   3   4     3282.12     3195.65    116.12 o
   2   3   4     3265.21     3410.15    134.32 o
   3   3   4     6749.44     6385.94    247.11 o
   4   3   4     1364.71     1260.80     88.39 o
   5   3   4       58.06       70.75     80.27 o
   6   3   4       94.44      407.51    141.00 o
   7   3   4      165.66     -188.50    188.50 o
  -9   4   4       72.61     -203.12    315.49 o
  -8   4   4       10.64      309.25    202.06 o
  -7   4   4      126.40       61.04     91.55 o
  -6   4   4        1.72       40.41     58.11 o
  -5   4   4     1807.24     1700.35    100.37 o
  -4   4   4      119.10      136.47     59.59 o
  -3   4   4      783.43      818.14     48.98 o
  -2   4   4     2327.70     2178.32     58.42 o
  -1   4   4      108.57      155.39     22.01 o
   0   4   4     8283.94     8264.33    213.14 o
   1   4   4     1296.43     1359.32     60.40 o
   2   4   4     1826.06     1834.74     87.09 o
   3   4   4     5786.46     5890.34    231.48 o
   4   4   4      729.05      689.97     74.03 o
   5   4   4       12.84      -16.40     67.92 o
   6   4   4        1.55        9.25    140.89 o
   7   4   4       19.30     -150.55    181.74 o
  -9   5   4       24.49      152.10    279.04 o
  -8   5   4      169.87      420.50    200.76 o
  -7   5   4      952.26      830.73    123.21 o
  -6   5   4     1154.57     1181.17    111.73 o
  -5   5   4      750.97      845.18     66.71 o
  -4   5   4      117.93      112.82     51.66 o
  -3   5   4       12.38       12.93     44.08 o
  -2   5   4      846.08      887.99     38.96 o
  -1   5   4    14181.35    13575.52    324.39 o
   0   5   4     1951.11     1909.01     67.68 o
   1   5   4      243.10      282.07     32.61 o
   2   5   4     2273.21     2154.12     80.86 o
   3   5   4     4159.13     3938.19    203.40 o
   4   5   4      849.54      905.03     90.92 o
   5   5   4      316.08      244.25     82.93 o
   6   5   4      407.36      201.44    131.44 o
   7   5   4      113.20      324.62    166.13 o
  -8   6   4       58.94      175.62    451.36 o
  -7   6   4      170.12       17.18    103.35 o
  -6   6   4       74.20      108.26     61.68 o
  -5   6   4     1091.60     1027.68     78.07 o
  -4   6   4     5583.74     5694.49    202.43 o
  -3   6   4     5228.18     5105.27    143.76 o
  -2   6   4     1909.22     1981.35     72.10 o
  -1   6   4      615.69      677.68     31.26 o
   0   6   4    10387.97    10065.55    255.15 o
   1   6   4     7904.68     7533.94    205.76 o
   2   6   4    13315.37    13757.34    371.11 o
   3   6   4      105.04       74.75     65.19 o
   4   6   4       51.63      -33.01     48.82 o
   5   6   4      121.74      200.23     65.42 o
   6   6   4      883.16      841.71    326.05 o
   7   6   4       24.28      -44.41    229.03 o
  -8   7   4       65.27      175.15    145.67 o
  -7   7   4      153.11       52.49     79.57 o
  -6   7   4      798.46      644.14     83.29 o
  -5   7   4       25.12       41.92     47.71 o
  -4   7   4      153.05      139.47     41.87 o
  -3   7   4      576.70      745.94     69.29 o
  -2   7   4      768.30      778.81     57.82 o
  -1   7   4     1345.92     1305.55     46.37 o
   0   7   4     1405.43     1429.69     54.31 o
   1   7   4      112.55      179.48     34.74 o
   2   7   4     1149.47     1098.00     60.80 o
   3   7   4      779.26      767.19     61.88 o
   4   7   4       43.96       22.66     48.80 o
   5   7   4       99.39       47.79     65.19 o
   6   7   4       19.39       37.26    230.57 o
   7   7   4      153.51      282.97    174.16 o
  -8   8   4      253.89      230.42    170.76 o
  -7   8   4      341.03      334.79    161.69 o
  -6   8   4      188.29      139.82     67.19 o
  -5   8   4        4.97      -37.92     58.42 o
  -4   8   4     4168.98     4510.38    157.08 o
  -3   8   4     5785.87     5810.26    156.63 o
  -2   8   4      352.90      299.83     29.90 o
  -1   8   4      977.18     1029.96     41.26 o
   0   8   4     3146.71     3043.15     95.56 o
   1   8   4       17.86       39.43     28.96 o
   2   8   4     3373.48     3571.73    123.07 o
   3   8   4       78.32       82.65     42.05 o
   4   8   4       39.66       52.52     56.14 o
   5   8   4       38.70       14.29     73.61 o
   6   8   4      248.78       24.51    121.20 o
   7   8   4        1.35      300.17    170.22 o
  -8   9   4        3.05       15.87    206.06 o
  -7   9   4      284.58      407.05    150.30 o
  -6   9   4     2379.00     2546.75    159.17 o
  -5   9   4      970.40      962.18     72.68 o
  -4   9   4     1437.59     1415.82     68.19 o
  -3   9   4     1036.40     1121.51     49.77 o
  -2   9   4    12636.34    12891.54    389.92 o
  -1   9   4     9157.59     9381.12    286.56 o
   0   9   4     1481.82     1453.24     57.87 o
   1   9   4     5651.95     6042.80    158.48 o
   2   9   4      793.73      768.39     69.16 o
   3   9   4     2701.27     3004.71    123.10 o
   4   9   4      805.35      937.84     89.56 o
   5   9   4        9.21       46.51     97.21 o
   6   9   4      148.08      352.23    148.93 o
   7   9   4      201.26      342.74    310.85 o
  -8  10   4       33.28     -178.62    178.62 o
  -7  10   4       25.94      120.31     93.35 o
  -6  10   4        1.38       41.29    128.62 o
  -5  10   4        0.02       52.62     45.87 o
  -4  10   4      117.76      128.74     40.59 o
  -3  10   4      483.32      414.84     66.30 o
  -2  10   4     4515.18     4770.86    170.36 o
  -1  10   4      664.52      763.40     67.40 o
   0  10   4      974.92     1044.40     44.12 o
   1  10   4     2355.96     2307.78     79.07 o
   2  10   4     1818.59     1674.53     74.98 o
   3  10   4      130.28      123.82     50.35 o
   4  10   4       20.80       64.99     49.00 o
   5  10   4       14.13        1.91     66.04 o
   6  10   4       42.35      167.39    177.64 o
   7  10   4        0.15     -258.17    258.17 o
  -8  11   4        1.60       82.71    137.49 o
  -7  11   4        3.31     -122.09    122.09 o
  -6  11   4      922.52     1063.23    116.40 o
  -5  11   4      753.64      735.14     79.34 o
  -4  11   4      536.86      651.16     62.46 o
  -3  11   4       65.79       83.60     17.57 o
  -2  11   4     1450.75     1378.93     78.03 o
  -1  11   4     4408.23     4714.42    268.43 o
   0  11   4     1396.07     1269.64     53.00 o
   1  11   4      953.45     1123.00     70.05 o
   2  11   4     1250.89     1229.48     60.37 o
   3  11   4     4162.64     4391.63    177.29 o
   4  11   4       45.49       83.17     50.18 o
   5  11   4        0.52      -47.56     69.34 o
   6  11   4      228.19      552.85    154.54 o
   7  11   4        7.56     -222.49    222.49 o
  -8  12   4      266.75     -175.50    387.48 o
  -7  12   4      288.93      537.00    150.05 o
  -6  12   4      346.01      282.79     84.35 o
  -5  12   4       20.70       58.21     38.44 o
  -4  12   4      923.81      969.46     59.65 o
  -3  12   4      224.56       79.45     60.04 o
  -2  12   4      467.34      612.46     97.79 o
  -1  12   4        0.30       36.58     43.09 o
   0  12   4      355.26      280.31     32.51 o
   1  12   4     1553.07     1522.30    106.68 o
   2  12   4     2277.90     2216.84     96.05 o
   3  12   4      161.91       75.38     45.72 o
   4  12   4      209.01      307.74     66.73 o
   5  12   4      735.27     1079.93    208.89 o
   6  12   4      135.94      170.88    165.12 o
   7  12   4       43.73      -32.82    219.35 o
  -8  13   4        5.13      151.88    261.35 o
  -7  13   4       70.53        4.41    121.53 o
  -6  13   4       56.68       95.18     81.75 o
  -5  13   4       18.75       -6.47     54.45 o
  -4  13   4      167.46      148.66     32.40 o
  -3  13   4     2428.83     2574.79    153.00 o
  -2  13   4       47.15      126.72    111.21 o
  -1  13   4       20.35      137.68    111.66 o
   0  13   4      428.83      481.08     43.19 o
   1  13   4      359.62      328.43     53.29 o
   2  13   4      342.37      287.36     42.09 o
   3  13   4        2.59       75.39     46.71 o
   4  13   4       58.26       58.46     66.53 o
   5  13   4      115.41      -22.58     88.91 o
   6  13   4        1.00      156.13    150.24 o
   7  13   4       51.48       17.52    307.89 o
  -7  14   4       48.54     -227.53    227.53 o
  -6  14   4       78.38       58.19     83.65 o
  -5  14   4       15.61       55.27     50.47 o
  -4  14   4     1458.22     1517.01     65.34 o
  -3  14   4     1158.54     1163.91    100.83 o
  -2  14   4        2.87      -61.12     94.00 o
  -1  14   4       35.99       63.64     59.58 o
   0  14   4     1281.85     1238.86     70.26 o
   1  14   4     1534.56     1402.67     94.76 o
   2  14   4      835.47      849.16     72.73 o
   3  14   4        0.67       38.48     47.61 o
   4  14   4       41.71       38.03     64.54 o
   5  14   4      307.43      309.88    118.92 o
   6  14   4      247.11       15.34    150.39 o
  -7  15   4      135.19      -68.17    309.78 o
  -6  15   4      347.24      319.90     78.79 o
  -5  15   4      350.08      422.61     92.96 o
  -4  15   4      403.88      309.87     92.32 o
  -3  15   4      196.12      170.24     53.57 o
  -2  15   4       99.17      222.31     75.80 o
  -1  15   4      834.48      660.52     72.19 o
   0  15   4     1101.53     1056.24     74.59 o
   1  15   4      177.15      164.13     40.40 o
   2  15   4       16.93       -2.77     41.43 o
   3  15   4      422.87      551.89     75.11 o
   4  15   4      460.16      446.18     82.20 o
   5  15   4       12.23      154.12     88.96 o
   6  15   4       79.74      264.98    300.33 o
  -7  16   4        8.52      366.70    323.60 o
  -6  16   4        0.11       44.65    173.61 o
  -5  16   4       83.78      160.72     84.55 o
  -4  16   4        0.43     -106.28    106.28 o
  -3  16   4       73.60       94.61     73.71 o
  -2  16   4        0.67      -48.59     87.14 o
  -1  16   4      591.92      643.30     74.46 o
   0  16   4       13.65      -24.68     32.96 o
   1  16   4      321.92      347.25     48.22 o
   2  16   4       65.98      -15.36     46.02 o
   3  16   4      113.33      140.53     63.42 o
   4  16   4        1.91       46.21     86.97 o
   5  16   4       44.45      -55.00    111.28 o
   6  16   4       30.44     -147.49    214.39 o
  -7  17   4       38.24     -210.01    276.98 o
  -6  17   4      229.58       99.25    211.21 o
  -5  17   4      165.21      191.81    174.55 o
  -4  17   4        5.51       61.85    121.97 o
  -3  17   4       25.65      -60.04     60.04 o
  -2  17   4      725.23     1031.35    144.82 o
  -1  17   4      550.83      609.93     81.85 o
   0  17   4      455.40      425.45     41.26 o
   1  17   4     1063.03     1184.87     71.83 o
   2  17   4      110.01       82.13     51.26 o
   3  17   4     1660.15     1657.01    101.20 o
   4  17   4      709.42      783.11    114.35 o
   5  17   4      372.99      379.04    179.79 o
   6  17   4      135.98       21.98    348.33 o
  -7  18   4       13.24       90.67    276.47 o
  -6  18   4        2.31     -114.11    219.20 o
  -5  18   4       66.37      -76.93    156.09 o
  -4  18   4      370.87      498.56    143.06 o
  -3  18   4      172.35      183.55     86.27 o
  -2  18   4      222.12      204.14     97.07 o
  -1  18   4       71.85       34.75     66.22 o
   0  18   4      383.87      369.86     43.29 o
   1  18   4      277.28      248.07     43.65 o
   2  18   4       41.36       59.42     53.15 o
   3  18   4        0.23       15.26     59.19 o
   4  18   4        8.88       60.41    167.08 o
   5  18   4      261.16      521.97    159.32 o
  -6  19   4      176.55      221.43    327.81 o
  -5  19   4        6.12       18.46    175.41 o
  -4  19   4        5.14      111.83    131.40 o
  -3  19   4        7.80      -48.15    108.24 o
  -2  19   4      125.09      279.84    128.13 o
  -1  19   4       74.43       90.03     72.52 o
   0  19   4      708.20      720.86     70.60 o
   1  19   4       99.77      110.98     57.47 o
   2  19   4      310.94      250.27     65.77 o
   3  19   4      170.10       67.85     83.02 o
   4  19   4       48.27      246.30    212.20 o
   5  19   4        0.19       53.58    238.52 o
  -6  20   4       11.62      -18.37    303.68 o
  -5  20   4      359.88      314.84    213.79 o
  -4  20   4     1675.80     1336.74    215.98 o
  -3  20   4      824.39     1100.94    179.81 o
  -2  20   4      512.92      511.05    161.08 o
  -1  20   4      159.67       78.10     97.53 o
   0  20   4     1507.10     1449.85    126.44 o
   1  20   4     1231.68     1167.56     72.88 o
   2  20   4     1471.57     1366.29     85.44 o
   3  20   4        0.61        8.86     73.68 o
   4  20   4      293.87      350.99    261.70 o
   5  20   4      193.28      425.52    267.97 o
  -6  21   4       41.47      430.58    384.73 o
  -5  21   4      178.66      167.45    138.96 o
  -4  21   4      271.83      283.99    201.03 o
  -3  21   4       30.85      -34.75    136.33 o
  -2  21   4      399.11      267.63     90.16 o
  -1  21   4      290.63      393.26     98.09 o
   0  21   4       95.69      117.25     67.98 o
   1  21   4      264.06      174.67     65.08 o
   2  21   4      173.25      105.76     78.84 o
   3  21   4      263.58      298.44    229.67 o
   4  21   4      127.04       34.86    158.07 o
  -5  22   4        2.60       76.84    191.04 o
  -4  22   4       23.04      -53.26    336.87 o
  -3  22   4      171.04       34.72    145.74 o
  -2  22   4        1.19       16.25    136.78 o
  -1  22   4       16.64       -6.56    176.89 o
   0  22   4      107.63       99.82     99.36 o
   1  22   4      282.41      158.18     76.36 o
   2  22   4       39.79       14.21     99.60 o
   3  22   4       20.43       17.26    140.29 o
   4  22   4       40.80      793.33    364.81 o
  -5  23   4      218.99     -234.14    303.51 o
  -4  23   4       91.27      429.73    216.19 o
  -3  23   4        0.48      -16.25    173.17 o
  -2  23   4      597.19      457.68    144.25 o
  -1  23   4     1199.83     1367.57    175.25 o
   0  23   4       75.74        7.16    104.34 o
   1  23   4       35.65       10.87     97.05 o
   2  23   4       59.12      242.45    127.74 o
   3  23   4      186.12       52.97    176.95 o
   4  23   4      100.86     -120.29    209.50 o
  -4  24   4       41.09      -55.91    304.20 o
  -3  24   4       56.12      281.02    135.95 o
  -2  24   4       59.24      149.85    123.84 o
  -1  24   4        0.18      -75.12    135.37 o
   0  24   4      107.69      479.97    202.17 o
   1  24   4       17.69       31.10    153.46 o
   2  24   4        7.11       -6.83    171.56 o
   3  24   4       80.74     -258.18    258.18 o
  -4  25   4       58.08     -170.36    170.36 o
  -3  25   4       41.63      197.53    272.38 o
  -2  25   4        0.76      -78.89    126.67 o
  -1  25   4       20.14     -185.50    185.50 o
   0  25   4        6.04       31.05    466.73 o
   1  25   4        0.16      260.83    250.62 o
   2  25   4        0.50      -14.01    378.29 o
  -3  26   4      404.51      473.90    239.76 o
  -2  26   4        0.99     -296.34    296.34 o
  -1  26   4       57.59      496.78    291.13 o
   0  26   4      197.88       33.87    209.86 o
   1  26   4      448.72      254.77    236.58 o
   2  26   4      300.96      273.46    326.09 o
  -1  27   4       20.52     -276.37    276.37 o
   0  27   4       17.71     -177.43    253.74 o
  -9   1   5       16.31      235.51    178.86 o
  -8   1   5      169.00      354.64    174.45 o
  -7   1   5      786.32      840.81    105.46 o
  -6   1   5       37.55       -1.93     80.64 o
  -5   1   5        4.18       34.83     50.65 o
  -4   1   5     3386.51     3083.03    121.37 o
  -3   1   5       20.68      -18.71     36.86 o
  -2   1   5       39.74       11.27     24.38 o
  -1   1   5      298.59      236.37     21.79 o
   0   1   5     2815.06     2783.83    103.88 o
   1   1   5      127.91      133.57     40.42 o
   2   1   5     1186.61     1030.39    106.56 o
   3   1   5     1794.48     1797.55    119.01 o
   4   1   5      235.55      194.50     82.20 o
   5   1   5     1010.72      884.46    106.73 o
   6   1   5      782.47      569.15    149.45 o
   7   1   5      139.23      224.60    206.92 o
  -9   2   5      302.03     -182.61    194.92 o
  -8   2   5      235.81       75.64    151.46 o
  -7   2   5      272.87      286.93     88.07 o
  -6   2   5       29.36       70.34     92.66 o
  -5   2   5      306.96      202.91     52.61 o
  -4   2   5     5350.04     5227.23    173.03 o
  -3   2   5      515.48      466.10     41.36 o
  -2   2   5     1162.20     1246.54     59.00 o
  -1   2   5     4539.50     4354.62    114.51 o
   0   2   5     1363.63     1271.71     64.94 o
   1   2   5      532.81      508.51     46.60 o
   2   2   5      538.69      701.07     60.45 o
   3   2   5       11.10       -2.32     56.20 o
   4   2   5      306.26      390.10     72.18 o
   5   2   5      618.19      722.17    148.95 o
   6   2   5      135.30       64.35    125.08 o
   7   2   5       33.38      297.50    226.03 o
  -9   3   5       35.18      269.86    263.93 o
  -8   3   5       59.02      123.36    148.93 o
  -7   3   5      113.93      142.18    132.94 o
  -6   3   5       94.59       27.22     77.43 o
  -5   3   5      208.58      281.57     86.77 o
  -4   3   5     2313.37     2365.53     92.86 o
  -3   3   5        0.16       37.00     33.11 o
  -2   3   5      899.97      905.85     47.15 o
  -1   3   5       22.32       36.69     27.50 o
   0   3   5       80.56       70.93     31.78 o
   1   3   5       43.94       26.46     50.94 o
   2   3   5      664.71      749.00     83.53 o
   3   3   5       17.75       65.85     58.82 o
   4   3   5      364.16      505.84    121.56 o
   5   3   5        4.13       78.47    100.09 o
   6   3   5        0.80       62.99    108.94 o
   7   3   5       11.06      200.54    198.03 o
  -9   4   5      110.19      107.75    219.65 o
  -8   4   5      164.49      252.78    171.19 o
  -7   4   5      706.82      436.61     88.98 o
  -6   4   5      127.33       73.17     54.97 o
  -5   4   5     1469.76     1457.44     82.83 o
  -4   4   5     4090.45     4152.46    131.19 o
  -3   4   5      615.00      528.31     40.43 o
  -2   4   5      505.15      587.02     56.71 o
  -1   4   5     4365.50     3862.07    108.24 o
   0   4   5     8149.83     7985.53    250.69 o
   1   4   5     1041.95     1048.61     72.55 o
   2   4   5      231.00      225.14     54.44 o
   3   4   5     1895.60     1867.74    119.65 o
   4   4   5      134.95      209.18     76.81 o
   5   4   5      552.52      555.82     91.23 o
   6   4   5      225.99      109.05    148.09 o
   7   4   5        2.04      175.18    273.36 o
  -9   5   5        1.45     -179.52    179.52 o
  -8   5   5       30.60     -265.15    306.00 o
  -7   5   5      708.85      434.66     90.36 o
  -6   5   5       15.80       20.53     52.33 o
  -5   5   5     4294.53     4363.32    180.46 o
  -4   5   5        0.35       10.51     48.49 o
  -3   5   5     3031.12     2906.91    202.42 o
  -2   5   5     7536.74     7150.65    184.87 o
  -1   5   5    10538.59    10022.17    250.48 o
   0   5   5     3091.11     2988.98     92.34 o
   1   5   5      512.36      486.48     45.50 o
   2   5   5     5306.33     4978.32    153.08 o
   3   5   5      323.23      333.83     64.21 o
   4   5   5       49.91      110.21     67.73 o
   5   5   5      175.88      128.42     86.98 o
   6   5   5      352.08      235.74    137.41 o
   7   5   5        6.62      108.53    205.43 o
  -9   6   5        0.47     -160.37    209.64 o
  -8   6   5       44.32      -33.65    179.92 o
  -7   6   5       51.43      138.20     82.62 o
  -6   6   5     1282.16     1336.52     91.68 o
  -5   6   5      895.47      953.41     87.51 o
  -4   6   5      413.57      469.03     45.61 o
  -3   6   5       50.93       50.53     28.10 o
  -2   6   5     1212.84     1268.23     48.59 o
  -1   6   5     3713.41     3846.04    127.94 o
   0   6   5     5490.89     5391.46    150.27 o
   1   6   5      334.16      311.39     40.10 o
   2   6   5     2145.13     2191.08     87.89 o
   3   6   5        3.69      -44.23     44.23 o
   4   6   5       27.47       26.15     65.13 o
   5   6   5       66.10       41.00     65.48 o
   6   6   5      201.07      461.54    204.34 o
   7   6   5        1.38       74.94    223.79 o
  -8   7   5       73.30       93.64    170.72 o
  -7   7   5     2008.28     2019.64    150.64 o
  -6   7   5      554.34      606.77     81.63 o
  -5   7   5      516.31      541.78     65.99 o
  -4   7   5       16.23       25.52     36.82 o
  -3   7   5     2863.32     2731.98     88.47 o
  -2   7   5    14156.90    14288.50    335.48 o
  -1   7   5    22670.45    23705.57    593.14 o
   0   7   5       76.03       54.15     27.47 o
   1   7   5     1091.99     1138.11     97.71 o
   2   7   5    17007.22    17156.17    465.40 o
   3   7   5     3146.26     2967.07    127.27 o
   4   7   5      469.99      491.56     67.50 o
   5   7   5      603.19      503.45    103.92 o
   6   7   5      681.43     1208.03    339.06 o
   7   7   5      462.57      564.26    455.70 o
  -8   8   5      100.13      -92.50    334.98 o
  -7   8   5       36.29       91.43    111.95 o
  -6   8   5      962.11      800.00    130.60 o
  -5   8   5      918.09      872.10     74.91 o
  -4   8   5     4400.66     4510.02    144.26 o
  -3   8   5     2383.89     2385.15     91.42 o
  -2   8   5       78.26       65.18     29.68 o
  -1   8   5     1357.06     1483.50     71.84 o
   0   8   5    15396.22    16053.40    400.61 o
   1   8   5    15485.76    16315.31    389.63 o
   2   8   5       55.81       -9.60     39.47 o
   3   8   5      587.90      563.44     61.47 o
   4   8   5      209.94      183.45     57.49 o
   5   8   5     2291.82     2252.52    160.06 o
   6   8   5      187.75      225.63    172.79 o
   7   8   5        4.20      -11.75    199.19 o
  -8   9   5       13.62      147.49    195.09 o
  -7   9   5       64.48      -37.24     88.67 o
  -6   9   5      713.47      856.55    133.55 o
  -5   9   5      207.05      195.46     49.14 o
  -4   9   5     1908.97     2171.90     93.16 o
  -3   9   5      172.81      149.72     26.57 o
  -2   9   5     2153.83     2188.90     87.54 o
  -1   9   5     3373.45     3320.22     99.33 o
   0   9   5       57.55       85.81     31.85 o
   1   9   5     2587.47     2575.06     81.77 o
   2   9   5     2816.08     2290.95    172.83 o
   3   9   5      240.52      332.24     55.52 o
   4   9   5        0.10       90.98     60.58 o
   5   9   5      529.99      382.14     88.08 o
   6   9   5      107.23      357.03    166.48 o
   7   9   5       22.85      135.44    210.20 o
  -8  10   5      297.68      355.35    280.72 o
  -7  10   5      589.72      310.79    104.85 o
  -6  10   5      237.97      258.96     91.95 o
  -5  10   5      880.54      879.89     82.83 o
  -4  10   5     5304.98     5523.59    175.30 o
  -3  10   5     2767.08     2674.74     90.92 o
  -2  10   5      711.99      571.58     84.75 o
  -1  10   5     1032.39      932.37     43.72 o
   0  10   5     7589.87     7173.92    180.25 o
   1  10   5     5307.63     5650.62    155.39 o
   2  10   5        2.98      -33.81     33.81 o
   3  10   5       36.71      -14.36     46.75 o
   4  10   5      217.72      222.54     62.51 o
   5  10   5      459.43      436.80     86.49 o
   6  10   5       12.13      -52.45    151.13 o
   7  10   5       86.40     -281.96    281.96 o
  -8  11   5       15.28       55.57    179.43 o
  -7  11   5      530.34      514.54    220.57 o
  -6  11   5        7.74       -2.70     72.83 o
  -5  11   5       91.87      107.94     67.07 o
  -4  11   5     1034.72     1117.17     69.26 o
  -3  11   5     1452.34     1527.21    113.85 o
  -2  11   5      212.29      130.01     48.50 o
  -1  11   5      167.72      181.93     45.64 o
   0  11   5     7404.59     7711.66    194.40 o
   1  11   5       16.27       20.84     27.90 o
   2  11   5      437.24      470.46     51.97 o
   3  11   5      187.35      204.59     64.62 o
   4  11   5      103.50      114.47     63.12 o
   5  11   5        4.25      -64.94     86.54 o
   6  11   5      108.11      119.77    167.16 o
   7  11   5       45.75      242.98    229.68 o
  -8  12   5        0.63      -62.93    269.94 o
  -7  12   5      170.64      247.08    124.44 o
  -6  12   5      255.34      168.58     81.40 o
  -5  12   5        2.49       41.47     63.84 o
  -4  12   5     1200.86     1174.52     92.36 o
  -3  12   5      210.57      136.15     57.45 o
  -2  12   5       15.08       38.67     48.82 o
  -1  12   5     1903.23     2058.32    111.77 o
   0  12   5     5735.66     5808.48    158.14 o
   1  12   5      221.08      219.28     42.17 o
   2  12   5      111.21       98.49     45.96 o
   3  12   5      626.19      475.96     85.60 o
   4  12   5      288.33      436.31     89.79 o
   5  12   5      171.52      238.73    120.91 o
   6  12   5        0.89      119.19    249.29 o
  -8  13   5      108.87       59.93    248.30 o
  -7  13   5      554.37      333.12    149.98 o
  -6  13   5       57.74       95.04    112.93 o
  -5  13   5      300.39      352.50     66.62 o
  -4  13   5      125.77      167.67     26.97 o
  -3  13   5      686.05      685.53     71.98 o
  -2  13   5      426.37      401.33     86.90 o
  -1  13   5      545.71      546.84     67.90 o
   0  13   5     1301.61     1288.74     57.64 o
   1  13   5       52.17       -7.87     33.39 o
   2  13   5     2912.84     2790.07    122.20 o
   3  13   5      216.94      151.73     58.06 o
   4  13   5        4.82      168.09     72.01 o
   5  13   5      249.73      226.99     98.04 o
   6  13   5      125.99      106.56    403.11 o
  -8  14   5       17.15      385.94    429.29 o
  -7  14   5       46.14      -63.96    276.12 o
  -6  14   5      325.94      484.42    143.12 o
  -5  14   5      578.48      663.57     95.55 o
  -4  14   5       18.43        9.66     68.67 o
  -3  14   5      128.73       74.46    137.35 o
  -2  14   5        6.45      114.36     67.94 o
  -1  14   5      263.61      113.09     60.08 o
   0  14   5      811.50      768.33     58.41 o
   1  14   5      806.98      856.21    105.53 o
   2  14   5     3202.01     3387.34    122.85 o
   3  14   5      137.58      131.60     53.28 o
   4  14   5      184.69      236.19     79.96 o
   5  14   5        5.10      117.98    133.17 o
   6  14   5       45.92     -322.40    322.40 o
  -7  15   5      136.63      144.33    252.17 o
  -6  15   5        6.52       86.93     89.80 o
  -5  15   5      177.23      214.60     59.91 o
  -4  15   5       61.08      120.70     76.27 o
  -3  15   5      365.58      369.89     78.97 o
  -2  15   5       55.02      121.56     58.80 o
  -1  15   5       31.50      -15.21     48.78 o
   0  15   5      165.82      172.98     33.03 o
   1  15   5        7.26      -22.86     44.21 o
   2  15   5       68.62       90.25     43.88 o
   3  15   5       33.51       20.40     55.88 o
   4  15   5       25.64      102.46     91.23 o
   5  15   5        2.26       40.51    295.83 o
   6  15   5       50.22      121.26    203.18 o
  -7  16   5      219.63      610.20    285.31 o
  -6  16   5       31.84      299.22    215.76 o
  -5  16   5      331.76      510.43    190.52 o
  -4  16   5       90.54      111.64     73.75 o
  -3  16   5       98.96      137.79     75.44 o
  -2  16   5      122.46       59.71     68.83 o
  -1  16   5      255.25      222.15     59.44 o
   0  16   5      229.88      191.14     38.41 o
   1  16   5      130.30      158.23     45.33 o
   2  16   5      185.67      165.41     50.67 o
   3  16   5      302.68      250.84     65.71 o
   4  16   5      321.37      267.59    138.54 o
   5  16   5      150.87      144.58    206.83 o
   6  16   5       47.64      394.76    481.75 o
  -7  17   5        0.44      -69.12    283.68 o
  -6  17   5       48.37     -173.09    292.52 o
  -5  17   5      258.05      384.82    192.50 o
  -4  17   5       57.21      -10.37     80.61 o
  -3  17   5        0.42      -36.43    111.21 o
  -2  17   5      376.45      401.97     88.17 o
  -1  17   5      190.54      132.87     99.71 o
   0  17   5      258.83      244.92     36.49 o
   1  17   5       59.70      -19.23     42.64 o
   2  17   5       34.29       62.83     48.82 o
   3  17   5        1.33       -6.65     57.12 o
   4  17   5       14.79       44.20     99.26 o
   5  17   5        0.64     -148.78    152.70 o
  -7  18   5       26.77      334.93    412.72 o
  -6  18   5      218.99      240.66    324.03 o
  -5  18   5      317.35      343.61    203.14 o
  -4  18   5      526.15      258.87    132.78 o
  -3  18   5       37.06      169.57    208.36 o
  -2  18   5       87.87       98.83     79.10 o
  -1  18   5      216.29      117.07     75.86 o
   0  18   5      614.85      657.16     57.03 o
   1  18   5     1707.37     1737.25     92.92 o
   2  18   5        0.22       76.47     68.48 o
   3  18   5       53.78      160.81     94.99 o
   4  18   5      200.16      181.36    137.07 o
   5  18   5      155.28      -70.94    142.60 o
  -6  19   5      443.30      424.83    243.41 o
  -5  19   5        8.23       55.33    124.03 o
  -4  19   5       23.18      411.06    183.92 o
  -3  19   5      660.51      566.68    120.23 o
  -2  19   5     2096.32     2016.45    165.03 o
  -1  19   5     2220.86     2339.57    176.93 o
   0  19   5       49.08        9.03     37.16 o
   1  19   5        2.46      -25.36     54.90 o
   2  19   5     1989.37     2088.18    114.80 o
   3  19   5      662.92      564.95    105.37 o
   4  19   5      101.84      119.72    155.21 o
   5  19   5       86.67       60.96    287.28 o
  -6  20   5        0.03      153.09    255.26 o
  -5  20   5       18.50     -174.38    174.38 o
  -4  20   5       17.65      257.09    158.40 o
  -3  20   5       34.15       48.52    110.22 o
  -2  20   5      271.04      128.51     85.45 o
  -1  20   5      261.55      122.67     73.55 o
   0  20   5       33.84       41.86     43.16 o
   1  20   5        0.88       -1.07     47.18 o
   2  20   5        1.42      -17.82     58.76 o
   3  20   5        9.72       89.18    103.19 o
   4  20   5       36.40     -133.94    133.94 o
   5  20   5        1.10     -272.94    272.94 o
  -6  21   5      247.11      158.06    165.03 o
  -5  21   5      243.96       70.40    190.35 o
  -4  21   5        9.81       72.36    167.80 o
  -3  21   5      296.43      245.34    123.49 o
  -2  21   5     1761.71     1828.67    247.41 o
  -1  21   5      570.51      393.00     92.68 o
   0  21   5      121.18       72.85     55.34 o
   1  21   5      206.38      263.80     66.73 o
   2  21   5      316.31      375.44     73.13 o
   3  21   5      352.97     -130.93    168.03 o
   4  21   5       34.76     -268.74    294.75 o
  -5  22   5       95.85      -34.69    219.20 o
  -4  22   5      702.81      930.72    211.85 o
  -3  22   5        3.27      -37.18    186.64 o
  -2  22   5       25.77       -0.38    100.47 o
  -1  22   5      288.50      266.49     92.08 o
   0  22   5     1477.70     1331.03    128.16 o
   1  22   5      414.11      357.63     96.82 o
   2  22   5       15.17       55.50     85.31 o
   3  22   5      295.67      158.41    264.96 o
   4  22   5      163.26       91.53    177.38 o
  -5  23   5       54.97       69.37    216.62 o
  -4  23   5       13.43       69.58    257.62 o
  -3  23   5       57.95       54.71    177.82 o
  -2  23   5        4.05      -42.15    123.85 o
  -1  23   5      134.11      -75.95    132.29 o
   0  23   5      106.46      169.38    117.58 o
   1  23   5       39.62      -26.49    110.97 o
   2  23   5       22.36        3.54    110.50 o
   3  23   5       76.58        8.67    172.83 o
  -4  24   5      255.02      599.81    225.67 o
  -3  24   5       29.26     -164.18    164.18 o
  -2  24   5        1.09       68.04    161.18 o
  -1  24   5       84.74      149.38    173.50 o
   0  24   5      586.62      534.63    151.52 o
   1  24   5      109.95     -189.85    189.85 o
   2  24   5        3.40      182.56    175.69 o
  -4  25   5       10.85     -119.86    255.94 o
  -3  25   5      211.21      201.43    208.18 o
  -2  25   5      646.09      783.77    292.58 o
  -1  25   5       60.41      375.17    202.62 o
   0  25   5        2.27       63.45    255.26 o
   1  25   5       80.54      118.28    200.00 o
   2  25   5      211.65      144.25    203.51 o
  -3  26   5       86.86      245.74    236.49 o
  -2  26   5        2.15      201.81    256.59 o
  -1  26   5        5.76      299.49    362.07 o
   0  26   5        0.04      181.69    218.17 o
   1  26   5        1.03     -206.95    206.95 o
  -9   0   6       12.81      420.19    459.95 o
  -8   0   6      653.86      281.27    198.08 o
  -7   0   6      155.09      190.36    116.41 o
  -6   0   6      238.54      153.70    159.57 o
  -5   0   6     1422.68     1717.67    239.50 o
  -4   0   6      358.86      234.19     88.88 o
  -3   0   6     3826.13     4099.70    219.94 o
  -2   0   6      220.78      203.92     43.30 o
  -1   0   6    10766.28    10557.71    337.89 o
   0   0   6       50.44      111.76     97.66 o
   1   0   6     8239.08     9046.37    399.85 o
   2   0   6     1281.68     1189.62    115.70 o
   3   0   6      280.93      257.07     87.25 o
   4   0   6      358.57      376.04    114.83 o
   5   0   6     2144.06     2258.17    339.31 o
   6   0   6       15.21      117.54    246.16 o
   7   0   6       17.63      184.08    322.06 o
  -9   1   6       19.42     -129.03    242.39 o
  -8   1   6       22.47      110.17    122.13 o
  -7   1   6      115.54       -5.54    147.52 o
  -6   1   6       20.03       35.27     65.46 o
  -5   1   6        0.13       50.73     55.07 o
  -4   1   6      888.11     1164.19     75.50 o
  -3   1   6        4.07       -2.72     34.45 o
  -2   1   6      472.17      557.23     46.48 o
  -1   1   6       33.10       36.94     18.56 o
   0   1   6       11.01       12.83     44.80 o
   1   1   6       18.12        9.44     60.70 o
   2   1   6       69.16       63.49     46.49 o
   3   1   6        0.42      -11.13     52.46 o
   4   1   6      262.80      457.23     79.62 o
   5   1   6      113.28      141.24    130.09 o
   6   1   6       92.48       24.52    254.66 o
   7   1   6        2.01      129.78    205.84 o
  -9   2   6       14.54     -206.15    229.50 o
  -8   2   6       51.02      141.21    131.84 o
  -7   2   6        1.01      168.63    101.44 o
  -6   2   6        4.50      -45.84     55.84 o
  -5   2   6      534.99      670.59     70.69 o
  -4   2   6      185.72      115.96     42.65 o
  -3   2   6      109.16      178.69     32.02 o
  -2   2   6     2671.17     2508.64     87.27 o
  -1   2   6     2176.19     2028.90     58.14 o
   0   2   6      132.19      129.55     51.23 o
   1   2   6     5389.52     5877.74    199.70 o
   2   2   6      917.52      947.03     70.39 o
   3   2   6      385.69      305.50     65.78 o
   4   2   6     1049.02     1035.56     94.79 o
   5   2   6     1666.30     1637.59    156.05 o
   6   2   6      153.37      -28.43    190.10 o
   7   2   6        9.72     -251.40    333.86 o
  -9   3   6       12.73      122.20    255.57 o
  -8   3   6      494.17      277.97    215.16 o
  -7   3   6      712.37      569.67    131.37 o
  -6   3   6      179.26      228.41     61.62 o
  -5   3   6      139.62       42.00     55.60 o
  -4   3   6     3255.02     3397.23    125.94 o
  -3   3   6     5774.68     5772.87    237.81 o
  -2   3   6     1111.04      981.57     43.20 o
  -1   3   6      583.86      529.80     34.92 o
   0   3   6     2320.46     2240.29    103.73 o
   1   3   6      537.95      738.28    100.43 o
   2   3   6     3278.91     3235.72    139.00 o
   3   3   6     1441.98     1460.66    112.17 o
   4   3   6      836.97      875.43     93.52 o
   5   3   6      413.29      536.04    158.01 o
   6   3   6      398.07      796.02    236.45 o
   7   3   6       85.09      202.26    347.60 o
  -9   4   6        2.56      155.33    306.37 o
  -8   4   6       29.26      108.17    132.66 o
  -7   4   6       55.04       87.79    141.87 o
  -6   4   6      347.63      363.09     78.92 o
  -5   4   6      548.92      479.82     61.59 o
  -4   4   6      190.72      103.90     39.07 o
  -3   4   6      411.29      418.07     40.79 o
  -2   4   6     1028.93     1096.83     52.23 o
  -1   4   6     1364.61     1195.32     54.79 o
   0   4   6      222.12      216.77     39.81 o
   1   4   6      134.81      240.29     35.02 o
   2   4   6      727.85      773.11     66.37 o
   3   4   6       44.02       34.39     52.33 o
   4   4   6       35.26       92.40     65.68 o
   5   4   6      173.33      134.17     94.75 o
   6   4   6      544.07      407.17    181.81 o
   7   4   6        2.28      161.13    240.74 o
  -9   5   6       38.36      125.78    238.44 o
  -8   5   6      139.51      101.06    132.70 o
  -7   5   6      933.39      809.56    164.87 o
  -6   5   6       32.40       59.28     62.76 o
  -5   5   6      680.72      627.52     60.88 o
  -4   5   6     1479.69     1540.29    122.51 o
  -3   5   6     3540.99     3668.37    131.20 o
  -2   5   6     2348.76     2275.68     76.90 o
  -1   5   6       58.88       86.27     33.25 o
   0   5   6      140.93       94.31     62.91 o
   1   5   6     1482.47     1292.37     73.30 o
   2   5   6     1974.48     1751.17     97.27 o
   3   5   6      387.49      264.98     64.05 o
   4   5   6      242.79      212.72     82.58 o
   5   5   6      179.17      214.14    172.20 o
   6   5   6      226.30      206.66    179.82 o
   7   5   6      112.15      222.56    726.45 o
  -9   6   6       22.91       40.85    200.92 o
  -8   6   6       96.36     -132.48    136.88 o
  -7   6   6      135.05       75.81     89.04 o
  -6   6   6      283.72      241.65     63.39 o
  -5   6   6     6750.15     6751.42    229.42 o
  -4   6   6     2770.66     2759.67    109.13 o
  -3   6   6       36.06       24.05     32.02 o
  -2   6   6      620.10      542.98     37.57 o
  -1   6   6    45946.12    48659.59   1216.24 o
   0   6   6     8066.25     8089.46    227.43 o
   1   6   6       24.12      -15.18     34.02 o
   2   6   6     5981.05     6203.86    193.23 o
   3   6   6     3160.27     3554.74    158.13 o
   4   6   6     2014.76     2113.15    120.09 o
   5   6   6      136.05      242.62    163.16 o
   6   6   6        0.27       23.96    236.45 o
   7   6   6        1.32       79.67    173.74 o
  -8   7   6       35.22      188.41    149.23 o
  -7   7   6      149.67      -37.79     84.72 o
  -6   7   6     1053.66      969.01     95.75 o
  -5   7   6      307.95      243.80     90.57 o
  -4   7   6      205.15      203.78     40.49 o
  -3   7   6       70.73       61.13     26.55 o
  -2   7   6     1248.36     1179.81     53.54 o
  -1   7   6     4057.75     4296.86    129.19 o
   0   7   6     1366.52     1322.70     55.99 o
   1   7   6      229.94      228.35     35.69 o
   2   7   6      114.97      128.41     39.86 o
   3   7   6      114.45      108.61     48.12 o
   4   7   6      279.43      211.43     72.63 o
   5   7   6        1.33      -45.86    103.64 o
   6   7   6        0.49       60.14    234.14 o
   7   7   6        7.13      192.42    224.40 o
  -8   8   6       34.23      238.33    330.68 o
  -7   8   6      137.72      121.24     92.87 o
  -6   8   6      973.52      861.99     96.20 o
  -5   8   6     6164.19     6441.76    244.19 o
  -4   8   6      934.00     1069.96     84.73 o
  -3   8   6     1142.59     1184.85     78.55 o
  -2   8   6       93.35      122.19     25.50 o
  -1   8   6     5782.98     5550.87    168.13 o
   0   8   6     2593.34     2655.20     90.78 o
   1   8   6      492.48      556.25     71.03 o
   2   8   6     2517.69     2579.26    103.64 o
   3   8   6     1027.01      903.58     86.65 o
   4   8   6     1075.58     1003.60     97.63 o
   5   8   6        1.70      -77.77     89.88 o
   6   8   6       98.12      -22.39    400.87 o
   7   8   6       96.32      100.50    201.06 o
  -8   9   6      141.70      -48.58    306.04 o
  -7   9   6      239.51      334.65    157.34 o
  -6   9   6       90.01       35.57    122.91 o
  -5   9   6       18.19       -0.08     77.32 o
  -4   9   6     5397.15     5389.47    180.46 o
  -3   9   6     1732.43     1601.40     59.45 o
  -2   9   6     1263.05     1120.68     79.61 o
  -1   9   6      640.66      552.96     37.26 o
   0   9   6     2944.89     2981.31     95.67 o
   1   9   6     5963.08     5992.65    173.63 o
   2   9   6     7193.05     7437.05    231.48 o
   3   9   6      511.03      558.23     66.97 o
   4   9   6       39.34        2.09     82.43 o
   5   9   6      206.61      130.49    100.34 o
   6   9   6      614.16      834.54    184.53 o
   7   9   6       72.70      212.63    209.98 o
  -8  10   6        0.37       64.32    196.95 o
  -7  10   6       51.37      -88.07     96.69 o
  -6  10   6      387.28      399.80     86.87 o
  -5  10   6       89.24       31.85     46.91 o
  -4  10   6     1236.15     1331.10    138.36 o
  -3  10   6      951.26     1063.14     46.55 o
  -2  10   6        5.79       11.45     25.66 o
  -1  10   6       12.02       -3.31     46.76 o
   0  10   6      793.67      769.46     46.18 o
   1  10   6      364.93      353.88     43.96 o
   2  10   6      196.25      142.23     39.71 o
   3  10   6       89.82       50.76     64.35 o
   4  10   6      320.20      316.02     69.48 o
   5  10   6      379.02      580.10    102.27 o
   6  10   6       25.27       -8.74    214.78 o
  -8  11   6       90.78      106.72    239.72 o
  -7  11   6       50.44       84.41     94.09 o
  -6  11   6        1.95       92.47     98.17 o
  -5  11   6      700.50      564.31     64.35 o
  -4  11   6      905.53      917.35     95.71 o
  -3  11   6     2376.08     2421.37    134.64 o
  -2  11   6     2468.91     2632.59    121.22 o
  -1  11   6       35.31        7.59     31.95 o
   0  11   6        5.71       16.66     25.56 o
   1  11   6     3416.09     3628.31    133.67 o
   2  11   6     1509.88     1409.20    160.98 o
   3  11   6      179.56      202.94     58.88 o
   4  11   6        0.39       74.31     55.65 o
   5  11   6      614.57      743.10    108.92 o
   6  11   6       86.81      -17.09    208.54 o
  -8  12   6       42.79       91.70    384.73 o
  -7  12   6      221.15       78.03    127.80 o
  -6  12   6      525.60      593.83    120.24 o
  -5  12   6     1436.57     1451.72     90.19 o
  -4  12   6     1519.19     1510.97     68.17 o
  -3  12   6        3.24       43.34     55.17 o
  -2  12   6      366.65      300.45     70.45 o
  -1  12   6     1558.82     1584.87     58.39 o
   0  12   6     1333.39     1353.80     62.00 o
   1  12   6      290.04      300.29     58.89 o
   2  12   6       69.39       97.77     42.80 o
   3  12   6      371.30      453.02     82.96 o
   4  12   6      777.91      874.87     99.08 o
   5  12   6      356.22      280.93    164.27 o
   6  12   6       24.90     -194.80    194.80 o
  -8  13   6        3.64      297.24    289.17 o
  -7  13   6        3.66        0.00    304.11 o
  -6  13   6       22.01      262.90     76.97 o
  -5  13   6        7.56       -8.98     84.93 o
  -4  13   6       37.99       71.97     65.13 o
  -3  13   6        5.82      -14.95     97.13 o
  -2  13   6       40.78       45.23     59.98 o
  -1  13   6      693.76      730.99     35.66 o
   0  13   6      337.86      366.67     40.39 o
   1  13   6        0.08       16.76     33.15 o
   2  13   6      614.79      592.17     62.59 o
   3  13   6      108.47       73.55     58.12 o
   4  13   6       87.82       27.22     73.23 o
   5  13   6       97.25      209.17    158.90 o
   6  13   6       17.11      134.34    205.29 o
  -8  14   6      127.10      327.21    338.71 o
  -7  14   6       32.09      171.55    226.41 o
  -6  14   6        5.60      -42.69     87.50 o
  -5  14   6      111.99      112.10     54.28 o
  -4  14   6      105.68       61.07     97.51 o
  -3  14   6      161.94      291.98     84.57 o
  -2  14   6     1015.33     1093.63    100.40 o
  -1  14   6     1492.31     1575.52     69.13 o
   0  14   6      362.07      415.53     43.54 o
   1  14   6      290.19      317.47     47.31 o
   2  14   6     2744.03     2825.38    127.43 o
   3  14   6       37.55      155.68     63.63 o
   4  14   6      901.26      671.47    109.44 o
   5  14   6      248.57      708.81    163.61 o
   6  14   6       46.45     -213.57    358.20 o
  -7  15   6      271.39      799.52    282.13 o
  -6  15   6       28.79      -59.76    185.80 o
  -5  15   6      207.29      140.92     65.56 o
  -4  15   6        6.47      -14.08     64.36 o
  -3  15   6      412.44      504.71     87.28 o
  -2  15   6      217.20      260.58     85.30 o
  -1  15   6        1.49       24.42     66.01 o
   0  15   6      495.66      470.71     61.56 o
   1  15   6       64.81       85.01     50.50 o
   2  15   6       14.62      -42.88     42.88 o
   3  15   6        1.86       -9.72     83.56 o
   4  15   6      162.39      298.09    101.08 o
   5  15   6       32.27       55.97    133.47 o
   6  15   6      154.11      243.03    261.61 o
  -7  16   6       33.54      421.31    376.66 o
  -6  16   6        1.34       27.47    277.67 o
  -5  16   6      120.31      113.76    204.00 o
  -4  16   6        5.07      -10.85    104.33 o
  -3  16   6       99.56      165.60     80.03 o
  -2  16   6      157.29       41.59     75.58 o
  -1  16   6       13.48       47.46     55.98 o
   0  16   6      586.37      605.82     58.34 o
   1  16   6      472.82      427.39     52.08 o
   2  16   6       55.34      -39.28     79.54 o
   3  16   6       43.11      157.50     62.90 o
   4  16   6       18.35      -74.76     95.58 o
   5  16   6       74.79      187.94    164.72 o
  -7  17   6      505.80      760.45    311.67 o
  -6  17   6       71.07      181.51    192.92 o
  -5  17   6      109.37      247.09    113.94 o
  -4  17   6      940.33     1277.06    287.03 o
  -3  17   6      794.21      918.70    133.96 o
  -2  17   6     1437.85     1404.47    193.16 o
  -1  17   6        4.94       11.94     71.14 o
   0  17   6      264.37      205.25     39.60 o
   1  17   6      497.93      554.21     62.54 o
   2  17   6      935.09      945.24     95.83 o
   3  17   6       60.64       79.45     96.66 o
   4  17   6        0.78      167.88    117.88 o
   5  17   6      177.89      216.73    149.14 o
  -7  18   6        6.65      549.32    313.21 o
  -6  18   6      142.03      -36.32    221.26 o
  -5  18   6      261.03      234.31    136.69 o
  -4  18   6      104.49      225.65    127.57 o
  -3  18   6        1.34       39.47     90.49 o
  -2  18   6        8.68      -63.83     83.66 o
  -1  18   6      352.99      273.02     74.88 o
   0  18   6      182.65      138.38     45.27 o
   1  18   6      672.59      752.21     65.44 o
   2  18   6       14.65      -38.98     61.25 o
   3  18   6      182.24      169.17     87.66 o
   4  18   6       38.21     -177.85    285.48 o
   5  18   6      142.34       94.70    236.63 o
  -6  19   6       23.19       23.93    142.30 o
  -5  19   6      102.28      -48.17    175.58 o
  -4  19   6       16.27     -137.19    140.27 o
  -3  19   6      131.24      323.40    130.18 o
  -2  19   6      129.23      214.21     87.18 o
  -1  19   6       69.27      -70.79     70.79 o
   0  19   6       49.10       79.42     45.81 o
   1  19   6       22.14      -35.96     52.31 o
   2  19   6      269.60      250.45     63.08 o
   3  19   6      167.11       -0.20    128.37 o
   4  19   6       40.43       85.45    400.66 o
   5  19   6       34.51     -149.82    274.66 o
  -6  20   6      113.88      228.64    198.51 o
  -5  20   6     1121.82     1206.92    383.70 o
  -4  20   6      196.07        7.24    154.89 o
  -3  20   6        9.46     -116.02    116.02 o
  -2  20   6       95.86       -9.65     93.79 o
  -1  20   6     1955.36     1859.72    140.10 o
   0  20   6      604.65      523.14     88.54 o
   1  20   6      304.75      252.60     56.54 o
   2  20   6       64.82      -55.71     73.61 o
   3  20   6      243.04      139.29    100.22 o
   4  20   6      438.22      858.67    282.82 o
  -6  21   6        1.96      413.84    326.95 o
  -5  21   6      184.63      -43.27    270.28 o
  -4  21   6       42.49      -19.45    183.76 o
  -3  21   6      426.77      227.32    150.51 o
  -2  21   6        6.38      116.59    108.78 o
  -1  21   6        0.12       -6.91     79.65 o
   0  21   6      248.30      343.12    100.75 o
   1  21   6      612.21      591.16     88.80 o
   2  21   6      138.81      205.12     84.75 o
   3  21   6       68.38       80.90    134.24 o
   4  21   6      140.58      405.00    190.61 o
  -5  22   6       67.97      397.35    315.02 o
  -4  22   6      118.63      952.60    414.87 o
  -3  22   6       22.18      -30.36    154.16 o
  -2  22   6       35.42       10.33    125.87 o
  -1  22   6       51.35        3.21    105.08 o
   0  22   6       16.39       19.92     94.64 o
   1  22   6        5.83      -74.78     74.78 o
   2  22   6       39.72        0.47    139.63 o
   3  22   6       37.65      288.49    226.24 o
  -5  23   6       53.93     -261.10    350.56 o
  -4  23   6      210.26     -170.10    170.10 o
  -3  23   6     1686.68     1378.63    176.98 o
  -2  23   6      459.93      478.46    130.56 o
  -1  23   6       12.04       -4.24    107.52 o
   0  23   6      424.08      389.03    106.74 o
   1  23   6     1053.41     1211.89    120.79 o
   2  23   6      533.77      570.93    145.39 o
   3  23   6      110.84      562.12    301.54 o
  -4  24   6        4.36      220.38    198.86 o
  -3  24   6      205.76      137.93    147.06 o
  -2  24   6        7.07       85.27    215.48 o
  -1  24   6      853.01     1046.79    202.63 o
   0  24   6       68.33       -2.89    186.50 o
   1  24   6       97.65      -22.32    262.51 o
   2  24   6        1.26       99.62    197.22 o
  -3  25   6      200.68      301.47    152.31 o
  -2  25   6       94.61       85.19    153.91 o
  -1  25   6        5.41        2.96    167.51 o
   0  25   6       21.31       68.74    163.65 o
   1  25   6      201.47      452.07    268.57 o
   2  25   6       50.73      -60.25    269.46 o
  -2  26   6       20.25      261.36    401.56 o
  -1  26   6      399.07      568.34    254.58 o
   0  26   6      195.00      223.59    285.52 o
   1  26   6       22.54      -57.74    587.36 o
  -9   1   7       21.09      242.65    345.41 o
  -8   1   7      896.55     1093.09    206.69 o
  -7   1   7        5.23      -63.49     79.73 o
  -6   1   7      101.34       60.23     65.79 o
  -5   1   7      823.56      739.15     74.32 o
  -4   1   7     2235.44     1977.10    104.64 o
  -3   1   7       58.23       90.09     39.36 o
  -2   1   7     4364.77     4686.18    121.81 o
  -1   1   7     2200.58     2278.51     69.95 o
   0   1   7      388.16      536.28     48.91 o
   1   1   7      652.29      621.29     63.24 o
   2   1   7     1248.57     1413.22     93.68 o
   3   1   7       28.08        0.62     62.69 o
   4   1   7      346.73      340.22    127.50 o
   5   1   7       18.19      -92.29    101.90 o
   6   1   7      362.08      305.01    162.19 o
   7   1   7        4.13       87.21    187.78 o
  -9   2   7       82.88       88.20    269.75 o
  -8   2   7        2.36       88.51    133.24 o
  -7   2   7      754.21      663.83    133.44 o
  -6   2   7      628.14      579.04     85.88 o
  -5   2   7      706.69      717.30     94.84 o
  -4   2   7     1396.72     1543.42     74.83 o
  -3   2   7      499.96      581.54     61.92 o
  -2   2   7      482.09      483.66     61.62 o
  -1   2   7     5433.30     5341.25    138.81 o
   0   2   7        2.01       81.51     41.94 o
   1   2   7      259.61      325.36     55.89 o
   2   2   7     2412.68     2595.54    141.78 o
   3   2   7      219.67      109.71     72.69 o
   4   2   7      177.01      287.54     88.90 o
   5   2   7      234.95      149.55    127.84 o
   6   2   7      376.37      448.94    198.85 o
   7   2   7      134.57      -36.43    229.56 o
  -9   3   7        1.70     -224.72    224.72 o
  -8   3   7       53.75       19.66    156.58 o
  -7   3   7       10.88      -12.97    101.11 o
  -6   3   7      716.47      791.50     96.18 o
  -5   3   7      175.79       98.33     54.08 o
  -4   3   7     1130.49     1104.31     72.49 o
  -3   3   7        0.32      -28.95     67.69 o
  -2   3   7     7213.58     7810.52    180.90 o
  -1   3   7     1028.82     1020.77     55.64 o
   0   3   7      331.82      269.52     45.66 o
   1   3   7       30.04       -9.95     49.60 o
   2   3   7       61.89       84.22     53.25 o
   3   3   7      331.47      289.50     72.82 o
   4   3   7      267.91      184.48     78.61 o
   5   3   7        2.02     -140.56    140.56 o
   6   3   7      187.55       -1.60    187.56 o
   7   3   7       80.39      -66.55    261.56 o
  -9   4   7        2.24      257.19    233.91 o
  -8   4   7       45.52       29.02    156.35 o
  -7   4   7      685.14      469.17    143.17 o
  -6   4   7     1669.47     1871.88    106.07 o
  -5   4   7      949.89     1057.97     77.57 o
  -4   4   7      131.21      123.63     38.40 o
  -3   4   7     2937.10     2838.53    105.07 o
  -2   4   7    14059.01    14380.31    367.26 o
  -1   4   7    10826.96    10683.27    306.02 o
   0   4   7     2325.81     2459.16    103.06 o
   1   4   7     2179.54     2258.53    168.02 o
   2   4   7     4043.02     4216.56    203.19 o
   3   4   7     2407.11     2454.19    148.02 o
   4   4   7      780.84      658.81    110.50 o
   5   4   7       18.90      -70.60    134.88 o
   6   4   7      589.09      384.72    170.94 o
   7   4   7       67.17      454.53    234.96 o
  -9   5   7      158.06      162.06    348.59 o
  -8   5   7      545.46      393.07    149.46 o
  -7   5   7      432.73      529.13    112.48 o
  -6   5   7     1149.01     1010.83    137.80 o
  -5   5   7      104.60      123.19     48.26 o
  -4   5   7     2376.34     2481.73     96.51 o
  -3   5   7     3491.89     3339.63    114.61 o
  -2   5   7     3713.99     3816.43    132.61 o
  -1   5   7     5441.26     5972.66    177.93 o
   0   5   7     2959.51     3104.11    126.17 o
   1   5   7     4932.51     4945.35    158.13 o
   2   5   7     2053.85     2206.41     94.70 o
   3   5   7      436.82      388.04     68.67 o
   4   5   7      676.44      721.41    109.09 o
   5   5   7      874.20      913.80    283.98 o
   6   5   7      151.47       68.18    186.53 o
   7   5   7        0.17     -394.78    394.78 o
  -9   6   7       39.09     -203.73    203.73 o
  -8   6   7        6.17      -44.59    185.49 o
  -7   6   7       14.93      -36.37     91.12 o
  -6   6   7      656.21      753.08     85.37 o
  -5   6   7       77.94       51.04     81.36 o
  -4   6   7       85.85      181.47     64.32 o
  -3   6   7        4.97       52.10     33.30 o
  -2   6   7      735.09      802.96     43.49 o
  -1   6   7      127.38      181.36     34.28 o
   0   6   7     1372.44     1368.35     77.57 o
   1   6   7     1139.76     1217.26     62.47 o
   2   6   7     1078.75     1259.73    115.70 o
   3   6   7      490.18      591.56     74.72 o
   4   6   7        2.76       11.92     57.23 o
   5   6   7        0.40      145.11     89.72 o
   6   6   7       21.32      187.20    210.37 o
   7   6   7        5.09       60.56    297.34 o
  -9   7   7       60.64      -39.26    195.46 o
  -8   7   7      632.82      420.66    168.88 o
  -7   7   7      650.19      719.47    149.58 o
  -6   7   7     1510.49     1314.82     93.74 o
  -5   7   7      520.13      477.20     84.92 o
  -4   7   7     5158.75     5513.73    181.49 o
  -3   7   7      989.35      869.68     50.89 o
  -2   7   7     2693.95     2688.22     89.50 o
  -1   7   7      716.42      614.84     43.48 o
   0   7   7     2566.27     2550.81     86.89 o
   1   7   7     7491.90     7520.90    224.13 o
   2   7   7     1019.01     1109.57     72.00 o
   3   7   7      434.06      449.30     60.19 o
   4   7   7     1109.01      983.14     98.91 o
   5   7   7      803.29      944.42    133.21 o
   6   7   7       65.52       76.28    210.73 o
  -8   8   7       31.91      -63.42    129.86 o
  -7   8   7      226.10       22.97    104.03 o
  -6   8   7      601.80      523.17     76.91 o
  -5   8   7       42.20       44.48     46.75 o
  -4   8   7       63.74       47.93     41.41 o
  -3   8   7      914.19      908.61     50.20 o
  -2   8   7     2659.52     2524.40     87.87 o
  -1   8   7     3037.59     2735.99     87.57 o
   0   8   7      529.79      524.75     41.14 o
   1   8   7      215.38      246.14     43.79 o
   2   8   7     1739.27     1634.80     78.72 o
   3   8   7     1191.02     1199.31     82.69 o
   4   8   7       26.67      -19.60     70.18 o
   5   8   7       54.22       86.25     95.94 o
   6   8   7       29.77      386.28    216.35 o
  -8   9   7       89.34      225.00    260.67 o
  -7   9   7        6.31      -10.17     73.97 o
  -6   9   7        8.77       -3.31     64.65 o
  -5   9   7     1332.18     1248.89     76.19 o
  -4   9   7     1248.82     1210.50     60.62 o
  -3   9   7      881.80      833.72     46.30 o
  -2   9   7      218.72      197.89     44.70 o
  -1   9   7      234.64      190.37     49.98 o
   0   9   7     3758.54     3851.99    115.28 o
   1   9   7     1873.15     1888.41    134.18 o
   2   9   7      214.79      166.20     48.36 o
   3   9   7      530.06      386.57     63.24 o
   4   9   7      797.26      807.13     92.70 o
   5   9   7      244.23       88.05    122.02 o
   6   9   7       45.73     -210.29    210.29 o
  -8  10   7        6.99        7.34    116.49 o
  -7  10   7      558.49      436.07    123.71 o
  -6  10   7      933.74     1297.27    195.97 o
  -5  10   7       73.45      122.71     49.87 o
  -4  10   7      114.65      146.32     43.25 o
  -3  10   7      206.65      204.46     30.17 o
  -2  10   7     1640.50     1512.01     57.37 o
  -1  10   7     6619.43     6518.78    172.81 o
   0  10   7       24.91        4.72     30.57 o
   1  10   7      631.96      691.16     50.57 o
   2  10   7     2608.21     2848.53    122.51 o
   3  10   7     6066.86     6746.53    243.57 o
   4  10   7      191.32      209.20     84.61 o
   5  10   7       16.21       36.46    142.37 o
   6  10   7      275.84      386.24    171.31 o
  -8  11   7       58.13     -364.21    364.21 o
  -7  11   7      287.97       70.54    125.26 o
  -6  11   7      389.95      455.70     80.99 o
  -5  11   7     2646.84     2661.32    113.09 o
  -4  11   7     1955.12     1962.67    113.46 o
  -3  11   7      107.27      115.69     21.45 o
  -2  11   7      570.77      606.39     44.07 o
  -1  11   7      746.53      674.87     41.43 o
   0  11   7      457.47      519.41     43.33 o
   1  11   7     4861.74     4529.11    178.63 o
   2  11   7     1229.44     1243.50     77.48 o
   3  11   7      154.09       75.97     63.54 o
   4  11   7       29.04      -14.52     79.81 o
   5  11   7      155.78       46.15    207.86 o
   6  11   7       61.60      -89.02    179.03 o
  -8  12   7       71.23      476.52    279.99 o
  -7  12   7       18.99       17.43    136.71 o
  -6  12   7        2.60      -56.51     56.51 o
  -5  12   7      560.40      573.64    113.03 o
  -4  12   7       60.82       68.45     35.73 o
  -3  12   7     1071.25     1017.41    100.25 o
  -2  12   7      948.62     1154.01    115.07 o
  -1  12   7     2500.88     2452.04     98.66 o
   0  12   7       80.92       96.97     34.77 o
   1  12   7     1353.86     1363.30     76.54 o
   2  12   7      726.52      730.43     66.83 o
   3  12   7      389.47      309.15     65.94 o
   4  12   7       73.84       99.45     88.10 o
   5  12   7       38.62       11.08    136.72 o
   6  12   7        3.64      -28.83    244.05 o
  -8  13   7      217.47      890.36    424.91 o
  -7  13   7       37.29      253.11    242.64 o
  -6  13   7      188.52       97.88     63.99 o
  -5  13   7       75.25      139.45     75.97 o
  -4  13   7      637.26      676.17    100.58 o
  -3  13   7      911.66      949.49    101.25 o
  -2  13   7      454.37      439.68     77.12 o
  -1  13   7     1880.86     1827.15     71.15 o
   0  13   7       75.97       75.58     54.12 o
   1  13   7      146.65      170.74     42.70 o
   2  13   7        4.23       18.56     48.54 o
   3  13   7       35.88       86.38     59.85 o
   4  13   7       24.85       18.25    109.76 o
   5  13   7      192.38       36.36    139.75 o
   6  13   7        1.68       55.77    164.80 o
  -8  14   7        2.14     -126.73    312.27 o
  -7  14   7       36.08      -60.27    215.16 o
  -6  14   7       10.72      -46.91     52.80 o
  -5  14   7      218.40      146.85     35.47 o
  -4  14   7        0.28       18.11     79.70 o
  -3  14   7      870.55      898.55     90.85 o
  -2  14   7      275.22      205.36     75.86 o
  -1  14   7      159.69      136.11     45.72 o
   0  14   7      546.71      532.11     48.02 o
   1  14   7     1365.85     1170.88     78.22 o
   2  14   7       49.52        7.85     55.21 o
   3  14   7       63.66       73.31     65.63 o
   4  14   7      285.56      244.52    154.55 o
   5  14   7       42.24       35.42    154.75 o
   6  14   7       71.26     -151.88    364.73 o
  -7  15   7       85.32      120.20    335.28 o
  -6  15   7        3.36      -22.64     75.43 o
  -5  15   7      829.25      402.08    196.19 o
  -4  15   7       38.42     -110.10    127.21 o
  -3  15   7       95.65       29.20     75.82 o
  -2  15   7      620.34      639.81    106.51 o
  -1  15   7      119.46       85.13     34.90 o
   0  15   7      484.20      433.12     50.33 o
   1  15   7     2257.82     2167.83    125.05 o
   2  15   7      689.78      774.00     86.04 o
   3  15   7       70.33       31.56     63.09 o
   4  15   7      175.77       80.89    118.42 o
   5  15   7       50.19      284.76    155.53 o
  -7  16   7      365.31      643.60    279.56 o
  -6  16   7      709.99      754.35    272.86 o
  -5  16   7      798.44      906.07    191.29 o
  -4  16   7      366.86      482.83    152.29 o
  -3  16   7      621.29      445.60    114.10 o
  -2  16   7      436.55      507.38    117.07 o
  -1  16   7     1539.37     1614.61    114.72 o
   0  16   7      429.74      535.57     47.87 o
   1  16   7      442.72      503.26     61.97 o
   2  16   7        6.82      -44.04     65.57 o
   3  16   7      788.35      687.39     99.09 o
   4  16   7      128.33      110.85    123.35 o
   5  16   7        0.27      -86.22    182.47 o
  -7  17   7        1.25     -233.28    307.55 o
  -6  17   7        3.31        2.32    128.72 o
  -5  17   7       21.38       57.78    155.58 o
  -4  17   7      204.56       81.09    118.49 o
  -3  17   7       13.07      -13.57    100.27 o
  -2  17   7      475.37      427.36    105.17 o
  -1  17   7        1.95       73.50     76.64 o
   0  17   7        5.07      -34.59     38.95 o
   1  17   7        3.17        8.78     49.75 o
   2  17   7        8.51      -54.37     69.62 o
   3  17   7      208.63       90.98     86.29 o
   4  17   7        8.65       68.79    149.57 o
   5  17   7       55.61       81.64    247.96 o
  -7  18   7       90.55      551.38    463.12 o
  -6  18   7      400.20      187.34    199.97 o
  -5  18   7      282.28      186.40    182.28 o
  -4  18   7      139.83      278.28    147.30 o
  -3  18   7       50.40      -28.01     99.12 o
  -2  18   7      257.60      167.23    107.63 o
  -1  18   7      437.64      397.79     82.19 o
   0  18   7       16.16      -27.25     35.73 o
   1  18   7        2.50       -8.37     52.24 o
   2  18   7       80.17       10.55     79.24 o
   3  18   7       72.71       48.40    105.96 o
   4  18   7        1.05     -122.14    149.12 o
   5  18   7        0.06     -132.14    222.72 o
  -6  19   7      196.31      -76.59    307.37 o
  -5  19   7       83.72      -16.14    257.06 o
  -4  19   7      412.98      629.13    189.25 o
  -3  19   7      500.72      485.40    153.12 o
  -2  19   7        2.00       50.76     86.26 o
  -1  19   7       43.84       79.87     74.45 o
   0  19   7      550.28      731.13    108.96 o
   1  19   7     1385.50     1620.01     99.46 o
   2  19   7       17.96      -16.86     91.40 o
   3  19   7       36.91        4.31    103.94 o
   4  19   7      148.80      252.11    150.10 o
  -6  20   7       13.22      -68.77    302.05 o
  -5  20   7       30.45     -140.98    307.12 o
  -4  20   7        5.44      -70.19    176.87 o
  -3  20   7        5.96      -56.29    113.30 o
  -2  20   7        6.12       21.83     95.14 o
  -1  20   7      106.60       96.12     82.63 o
   0  20   7        7.53        0.11     53.27 o
   1  20   7      180.82      131.30     69.65 o
   2  20   7       40.71       35.58     85.95 o
   3  20   7        1.16      -25.56    240.02 o
   4  20   7       37.31      -96.59    194.73 o
  -6  21   7        7.26      120.03    277.67 o
  -5  21   7       44.30       65.68    245.99 o
  -4  21   7      540.93      813.96    226.41 o
  -3  21   7      746.05      626.64    153.30 o
  -2  21   7       67.64        4.78    102.53 o
  -1  21   7      119.27       60.09     82.38 o
   0  21   7      407.37      456.88    147.32 o
   1  21   7      666.64      582.70     93.81 o
   2  21   7       52.76       47.14    102.99 o
   3  21   7       21.13       24.23    125.45 o
   4  21   7       54.09      225.29    281.79 o
  -5  22   7      142.85      117.28    203.23 o
  -4  22   7        2.53     -173.14    173.14 o
  -3  22   7      100.58      182.59    122.21 o
  -2  22   7     1717.74     2104.53    255.00 o
  -1  22   7      564.49      326.08    110.18 o
   0  22   7      115.05      128.34    104.62 o
   1  22   7        1.19      116.16     95.75 o
   2  22   7      400.11      447.07    104.55 o
   3  22   7      522.18      460.98    201.68 o
  -5  23   7        2.64      149.74    229.84 o
  -4  23   7        6.80     -164.77    164.77 o
  -3  23   7       11.52      -89.10    140.61 o
  -2  23   7      210.04      897.57    204.10 o
  -1  23   7        6.36       92.65    131.10 o
   0  23   7        4.33      -53.35    157.41 o
   1  23   7       10.40      150.75    127.36 o
   2  23   7       54.46      201.89    162.87 o
  -4  24   7        6.61       50.04    331.50 o
  -3  24   7       91.72      160.52    289.00 o
  -2  24   7      479.41      467.69    196.16 o
  -1  24   7      448.16      443.54    230.87 o
   0  24   7       33.97       56.32    143.33 o
   1  24   7       57.72      172.25    279.08 o
   2  24   7      312.11      417.87    191.72 o
  -3  25   7      148.88      129.91    186.22 o
  -2  25   7       55.69      243.01    191.47 o
  -1  25   7       42.96      -55.41    151.83 o
   0  25   7      275.88     -209.51    209.51 o
   1  25   7      381.05      569.94    341.46 o
  -2  26   7        5.70      318.60    187.88 o
  -1  26   7        1.95      118.59    357.47 o
   0  26   7       16.28       55.87    199.14 o
  -9   0   8       43.07      102.60    245.90 o
  -8   0   8      181.81       27.82    147.85 o
  -7   0   8      683.96      708.89    162.70 o
  -6   0   8      327.32      526.37    212.11 o
  -5   0   8       25.44       78.98     69.95 o
  -4   0   8     2524.03     2475.29    145.49 o
  -3   0   8      350.18      292.60     56.91 o
  -2   0   8    12691.02    12687.64    433.95 o
   0   0   8     2471.32     2830.30    169.52 o
   1   0   8     1569.29     1315.13    222.98 o
   2   0   8      365.78      375.74    106.16 o
   3   0   8      714.26      758.63    118.07 o
   4   0   8       16.32     -103.73    103.73 o
   5   0   8      625.52      350.73    187.52 o
   6   0   8      136.96      283.33    236.97 o
  -9   1   8       41.56      -58.88    161.22 o
  -8   1   8       63.95       99.75    114.71 o
  -7   1   8       42.99       62.40    100.75 o
  -6   1   8       21.82      -28.40     66.77 o
  -5   1   8      441.99      436.47     58.93 o
  -4   1   8     1233.48     1188.81     72.10 o
  -3   1   8        3.14      -33.70     33.79 o
  -2   1   8        4.83       38.84     26.56 o
  -1   1   8      597.26      528.10     43.02 o
   0   1   8      547.72      549.44     56.89 o
   1   1   8        1.17      -36.93     46.66 o
   2   1   8       76.98      104.23     63.09 o
   3   1   8      392.35      364.38     70.10 o
   4   1   8        3.10       62.66     81.83 o
   5   1   8      196.87      162.60    178.41 o
   6   1   8       10.76     -239.64    244.75 o
  -9   2   8        4.90      170.61    194.64 o
  -8   2   8       63.11       35.67    139.35 o
  -7   2   8      231.33      137.72    129.92 o
  -6   2   8       52.04       62.68     60.48 o
  -5   2   8        9.31        9.95     52.60 o
  -4   2   8      106.46       52.58     41.56 o
  -3   2   8      518.24      402.10     44.28 o
  -2   2   8     1453.96     1290.47     74.99 o
  -1   2   8     3731.74     3735.50    117.81 o
   0   2   8        1.02       58.63     30.61 o
   1   2   8      179.74       82.53     48.71 o
   2   2   8       61.74       48.76     79.36 o
   3   2   8      934.78     1058.20    134.36 o
   4   2   8       58.34       62.15     92.41 o
   5   2   8      236.46      357.87    277.97 o
   6   2   8        1.95      -17.41    175.40 o
  -9   3   8      390.06       70.85    204.56 o
  -8   3   8      244.76       33.14    241.52 o
  -7   3   8       56.14     -104.72    168.47 o
  -6   3   8      120.76       52.10     74.27 o
  -5   3   8     4405.59     4367.70    166.69 o
  -4   3   8     5104.85     5061.77    154.94 o
  -3   3   8       22.87       20.36     39.33 o
  -2   3   8      258.46      302.68     35.17 o
  -1   3   8     7006.19     6751.25    184.79 o
   0   3   8     8836.82     9468.24    313.84 o
   1   3   8     1389.20     1295.99     93.17 o
   2   3   8       56.23       15.94     48.66 o
   3   3   8      585.49      739.54     84.38 o
   4   3   8       81.48      120.41    112.60 o
   5   3   8     1800.32     1593.78    189.44 o
   6   3   8       35.32      299.97    214.83 o
  -9   4   8        5.57      198.54    399.16 o
  -8   4   8       53.05      120.53    170.90 o
  -7   4   8      418.26      378.92    104.13 o
  -6   4   8       21.37       -9.97     53.78 o
  -5   4   8      206.48      239.56     54.14 o
  -4   4   8       86.68       78.51     39.87 o
  -3   4   8      686.77      815.38     70.81 o
  -2   4   8     1300.32     1191.45     58.65 o
  -1   4   8      768.99      854.77     85.93 o
   0   4   8        1.73        0.64     42.70 o
   1   4   8     2351.26     2418.09     91.73 o
   2   4   8      596.06      491.30     75.54 o
   3   4   8      116.32      148.00     76.57 o
   4   4   8       84.91      -51.13     84.36 o
   5   4   8      275.54      314.61    172.35 o
   6   4   8      179.56       24.89    392.03 o
  -9   5   8       68.70     -120.78    238.23 o
  -8   5   8      262.12      112.47    142.49 o
  -7   5   8      292.53      135.46    102.62 o
  -6   5   8      151.95       20.60     70.75 o
  -5   5   8     1681.73     1797.46    119.90 o
  -4   5   8     4759.61     4947.18    153.51 o
  -3   5   8      523.32      590.49     47.97 o
  -2   5   8       21.30      -41.06     41.06 o
  -1   5   8     1655.22     1690.97     68.98 o
   0   5   8      386.47      309.27     52.34 o
   1   5   8       25.73       41.44     30.03 o
   2   5   8        0.19      -19.52     35.24 o
   3   5   8      261.58      280.49    114.08 o
   4   5   8      193.64       51.72    100.19 o
   5   5   8      653.03      519.86    148.46 o
   6   5   8       58.75       40.36    219.88 o
  -9   6   8       27.86      -63.00    185.93 o
  -8   6   8      413.49      510.33    174.72 o
  -7   6   8      415.33      432.69    113.30 o
  -6   6   8      303.83      249.55     66.36 o
  -5   6   8      100.24       64.45     52.43 o
  -4   6   8     1389.07     1480.66     78.90 o
  -3   6   8     4516.22     4318.42    134.94 o
  -2   6   8     5483.92     5382.48    140.04 o
  -1   6   8       31.14       39.15     21.62 o
   0   6   8     1075.68     1208.23     73.63 o
   1   6   8     3897.30     3947.74    130.07 o
   2   6   8     4637.94     4763.78    171.28 o
   3   6   8      554.00      619.47     82.36 o
   4   6   8        0.67      165.78     83.25 o
   5   6   8      990.15      961.99    197.85 o
   6   6   8      301.08       31.29    193.61 o
  -9   7   8        4.57       57.28    247.10 o
  -8   7   8       10.45      -57.50    139.88 o
  -7   7   8        2.21      -38.70     91.05 o
  -6   7   8       26.14        0.13     64.48 o
  -5   7   8      196.46      241.27     49.22 o
  -4   7   8      152.79      120.06     37.88 o
  -3   7   8        1.53       -3.29     32.98 o
  -2   7   8        5.66       -2.19     30.37 o
  -1   7   8      101.22       89.56     44.02 o
   0   7   8      225.78      297.77     53.01 o
   1   7   8       41.91       53.62     51.91 o
   2   7   8        8.24       36.53     37.11 o
   3   7   8        4.16       30.05     69.73 o
   4   7   8       22.56       22.40     72.15 o
   5   7   8       24.70       53.75    129.62 o
   6   7   8       16.32      -41.59    281.49 o
  -8   8   8      217.32      281.23    170.05 o
  -7   8   8      169.65      189.48    106.13 o
  -6   8   8       26.44       11.59     67.56 o
  -5   8   8       90.19       38.23     50.81 o
  -4   8   8      158.64      118.69     37.45 o
  -3   8   8     2966.52     2903.50     94.30 o
  -2   8   8     1051.70     1062.54     57.83 o
  -1   8   8     2159.41     2182.88     78.69 o
   0   8   8        1.36       25.26     36.02 o
   1   8   8     1942.86     1919.85     91.69 o
   2   8   8     3323.66     3328.04    125.04 o
   3   8   8      181.52      183.32     64.76 o
   4   8   8      268.36      342.07     95.56 o
   5   8   8      752.75      626.35    136.86 o
   6   8   8      221.88      237.83    323.26 o
  -8   9   8       55.96      155.00    161.20 o
  -7   9   8       37.32       -8.86     86.86 o
  -6   9   8      631.21      812.46     88.95 o
  -5   9   8     1528.00     1566.69     99.40 o
  -4   9   8     1463.51     1466.43     76.34 o
  -3   9   8      757.54      708.89     55.80 o
  -2   9   8       56.49       32.68     29.93 o
  -1   9   8     3911.52     3885.32    117.83 o
   0   9   8     1625.25     1687.52     77.68 o
   1   9   8     3755.23     3822.88    133.62 o
   2   9   8      163.52       70.33     41.09 o
   3   9   8     3232.62     3096.28    241.48 o
   4   9   8      525.85      362.48     94.51 o
   5   9   8      378.35      289.59    128.10 o
   6   9   8        2.52      -17.88    181.44 o
  -8  10   8        1.63      -44.04    137.46 o
  -7  10   8        5.40      -41.86     95.57 o
  -6  10   8       10.04       73.06     75.13 o
  -5  10   8     1041.90     1181.61     81.48 o
  -4  10   8      415.17      345.26     44.99 o
  -3  10   8       61.60      123.20     30.57 o
  -2  10   8       37.88       55.78     48.79 o
  -1  10   8      163.76      135.93     33.99 o
   0  10   8      757.58      717.89     48.38 o
   1  10   8       13.54       12.28     50.67 o
   2  10   8       29.32       -7.68     55.39 o
   3  10   8      628.26      657.47     72.01 o
   4  10   8      128.62       91.82     76.38 o
   5  10   8        5.88      -43.60    169.63 o
   6  10   8       39.81      252.41    206.75 o
  -8  11   8      179.33     -260.58    262.64 o
  -7  11   8       88.23      -42.93    157.77 o
  -6  11   8     1239.73     1130.54    182.63 o
  -5  11   8      156.83      199.54     42.36 o
  -4  11   8     1048.97     1081.37     59.06 o
  -3  11   8      109.65      172.56     39.50 o
  -2  11   8      888.63      898.85     50.85 o
  -1  11   8     2622.20     2490.81     93.36 o
   0  11   8     1387.87     1326.61     65.42 o
   1  11   8       22.26       15.60     64.72 o
   2  11   8      288.94      213.15     57.89 o
   3  11   8     1363.09     1377.53    106.66 o
   4  11   8      259.65      111.84     75.56 o
   5  11   8      347.60      428.74    278.31 o
   6  11   8       21.00      -18.72    233.92 o
  -8  12   8       38.01     -272.34    374.00 o
  -7  12   8       49.29       34.31    138.97 o
  -6  12   8       63.83       76.78     71.05 o
  -5  12   8      118.19      111.54     47.80 o
  -4  12   8      321.55      288.44     41.91 o
  -3  12   8      544.31      630.69     75.66 o
  -2  12   8     5234.88     5623.58    169.88 o
  -1  12   8      249.96      271.26     61.82 o
   0  12   8      101.63      125.70     52.70 o
   1  12   8       62.54       99.59     55.48 o
   2  12   8     1364.94     1406.59     88.97 o
   3  12   8       28.25      -13.16     62.11 o
   4  12   8      210.33      170.00    159.19 o
   5  12   8      134.88     -157.41    338.07 o
   6  12   8      197.71      728.74    248.37 o
  -8  13   8       11.44      252.85    328.58 o
  -7  13   8       26.02       57.01    106.46 o
  -6  13   8       26.58       42.24     59.41 o
  -5  13   8        6.33       -6.68     35.51 o
  -4  13   8       63.99      134.94     85.58 o
  -3  13   8       67.20       62.51     79.88 o
  -2  13   8      256.45      287.63     99.16 o
  -1  13   8       11.88       25.83     44.84 o
   0  13   8       27.68        6.20     33.25 o
   1  13   8       32.46        1.74     41.60 o
   2  13   8        0.16       33.57     47.01 o
   3  13   8        8.23      -71.58     71.58 o
   4  13   8       31.14      -30.65    162.46 o
   5  13   8      132.40      404.78    155.19 o
  -8  14   8       82.42     -147.59    298.44 o
  -7  14   8      230.10      322.14    318.36 o
  -6  14   8      515.94      485.87     62.61 o
  -5  14   8      115.83      110.19     29.77 o
  -4  14   8      141.16       86.53     83.61 o
  -3  14   8     1323.39     1400.38    123.17 o
  -2  14   8     3433.16     4055.01    221.76 o
  -1  14   8     1328.43     1335.59     62.08 o
   0  14   8        0.79       -5.77     37.91 o
   1  14   8      297.94      250.11     50.38 o
   2  14   8     2548.06     2552.57    124.45 o
   3  14   8      586.91      547.94     87.17 o
   4  14   8        2.25       -7.93    142.35 o
   5  14   8        3.64        9.69    182.78 o
  -7  15   8        6.16      267.62    280.07 o
  -6  15   8        2.17      365.41    256.63 o
  -5  15   8      531.91      705.59    259.81 o
  -4  15   8     1098.42      886.33    145.92 o
  -3  15   8       14.16       20.95     95.02 o
  -2  15   8      160.28       29.73    169.07 o
  -1  15   8      409.36      444.75     36.26 o
   0  15   8      219.55      264.11     43.51 o
   1  15   8      470.79      359.78     55.43 o
   2  15   8      190.97      244.65     74.01 o
   3  15   8        1.55       36.45     77.20 o
   4  15   8       26.25      113.51     99.38 o
   5  15   8      310.63      140.02    246.20 o
  -7  16   8        2.53       25.65    186.72 o
  -6  16   8        0.11      253.88    160.04 o
  -5  16   8      253.91      292.01    176.87 o
  -4  16   8       29.83       62.92    103.93 o
  -3  16   8      366.04      349.73     97.99 o
  -2  16   8      117.47      130.73     72.17 o
  -1  16   8      359.64      343.25     58.03 o
   0  16   8      607.45      589.27     48.96 o
   1  16   8       23.58      -47.32     52.06 o
   2  16   8      195.17      148.40     81.13 o
   3  16   8      146.33      100.47     88.51 o
   4  16   8        7.05       51.03    200.39 o
   5  16   8       38.85     -239.20    240.67 o
  -7  17   8       32.09     -206.73    206.73 o
  -6  17   8      262.21      437.97    221.34 o
  -5  17   8      313.87       70.49    171.12 o
  -4  17   8     1549.72     1528.96    208.77 o
  -3  17   8       52.86       42.81     87.48 o
  -2  17   8      304.70      286.15     81.90 o
  -1  17   8      203.63      225.64     59.95 o
   0  17   8     2852.51     3100.30    149.96 o
   1  17   8      341.31      428.13     65.05 o
   2  17   8      130.61      -18.88     72.28 o
   3  17   8      266.06      223.49     96.51 o
   4  17   8       93.20      161.40    138.54 o
  -7  18   8      127.81     -204.94    204.94 o
  -6  18   8      340.35      133.68    277.41 o
  -5  18   8       50.10     -278.61    280.41 o
  -4  18   8      106.75      271.17    203.74 o
  -3  18   8      103.37      212.65    119.56 o
  -2  18   8      220.92      -12.26     77.81 o
  -1  18   8      570.01      565.82    100.02 o
   0  18   8      456.54      463.25     55.63 o
   1  18   8      405.41      320.33     70.63 o
   2  18   8      569.31      486.30    104.70 o
   3  18   8       36.52      -42.35    169.97 o
   4  18   8       31.44      -93.12    182.62 o
  -6  19   8       11.99      161.93    229.41 o
  -5  19   8       45.04      513.78    340.69 o
  -4  19   8       85.39      -86.92    135.87 o
  -3  19   8        0.52       58.55    162.92 o
  -2  19   8      194.49      193.61     85.48 o
  -1  19   8       10.40      -60.88     67.34 o
   0  19   8       65.24      173.55     82.49 o
   1  19   8      244.55      188.94     72.40 o
   2  19   8      108.10       54.73     76.97 o
   3  19   8       21.05      -97.54    210.40 o
   4  19   8       34.32      -57.47    187.75 o
  -6  20   8      348.66      659.05    259.72 o
  -5  20   8      140.15       95.30    203.14 o
  -4  20   8      394.04      417.41    211.56 o
  -3  20   8     1076.46     1547.08    344.34 o
  -2  20   8      894.56      985.62    132.87 o
  -1  20   8      138.48       54.76    100.23 o
   0  20   8      343.56      275.97     71.70 o
   1  20   8      498.81      470.93     88.72 o
   2  20   8      134.11      205.35    206.66 o
   3  20   8      181.59      226.87    216.71 o
   4  20   8        8.85      291.75    264.36 o
  -5  21   8      122.50      189.98    171.14 o
  -4  21   8      182.44      284.57    152.72 o
  -3  21   8      168.36     -203.96    203.96 o
  -2  21   8      105.60      383.84    122.89 o
  -1  21   8      420.32      414.17    101.79 o
   0  21   8      183.52      156.91     65.06 o
   1  21   8      446.09      353.15     85.34 o
   2  21   8      182.81      159.93    105.79 o
   3  21   8       77.72      253.16    141.06 o
  -5  22   8       38.73      -32.60    242.84 o
  -4  22   8       92.14     -124.46    208.48 o
  -3  22   8      185.95      352.82    146.82 o
  -2  22   8      151.18      340.51    186.73 o
  -1  22   8       13.12      -87.36    124.89 o
   0  22   8      163.49      315.89    107.02 o
   1  22   8      120.42      140.85     97.42 o
   2  22   8       34.85     -116.13    164.07 o
  -4  23   8      244.40      477.64    241.34 o
  -3  23   8       18.61       53.49    136.42 o
  -2  23   8        3.37     -114.87    148.08 o
  -1  23   8      291.92      483.70    157.30 o
   0  23   8      865.13      959.57    141.20 o
   1  23   8      194.09       36.37    188.37 o
   2  23   8        1.05     -268.39    329.53 o
  -4  24   8        0.72       35.03    236.65 o
  -3  24   8       17.17      -46.63    143.27 o
  -2  24   8      137.07      190.15    132.71 o
  -1  24   8       18.48       14.01    139.78 o
   0  24   8        4.72      236.24    169.18 o
   1  24   8       17.91      -80.68    237.46 o
  -3  25   8        4.26     -147.66    147.66 o
  -2  25   8       14.29     -138.52    165.41 o
  -1  25   8       27.72     -106.74    257.70 o
   0  25   8      106.61       30.46    153.81 o
  -9   1   9       40.48      -61.22    250.49 o
  -8   1   9       84.52      190.31    286.34 o
  -7   1   9       47.37       32.63     85.27 o
  -6   1   9     3994.65     4280.30    217.30 o
  -5   1   9     6792.76     6869.94    201.57 o
  -4   1   9      200.52      231.20     50.38 o
  -3   1   9      535.45      559.59     62.44 o
  -2   1   9     6548.97     6701.93    172.84 o
  -1   1   9    15418.04    15369.53    414.47 o
   0   1   9      118.67       46.40     33.19 o
   1   1   9       58.14       15.65     51.13 o
   2   1   9     1875.69     1944.07    115.84 o
   3   1   9      340.44      322.52     86.21 o
   4   1   9      535.99      447.64    126.27 o
   5   1   9        4.08       93.24    130.91 o
   6   1   9       26.00       -1.72    217.27 o
  -9   2   9       16.75      -44.55    195.07 o
  -8   2   9      744.26      590.10    158.40 o
  -7   2   9      272.75      462.35    113.24 o
  -6   2   9       22.93       41.83     65.77 o
  -5   2   9        5.37       16.11     40.38 o
  -4   2   9     2517.67     2557.33    136.74 o
  -3   2   9      494.90      657.83     56.03 o
  -2   2   9      842.45      844.65     45.49 o
  -1   2   9      154.15      137.32     42.04 o
   0   2   9     5586.17     5787.35    183.15 o
   1   2   9      962.61     1143.23     89.47 o
   2   2   9     2483.45     2583.02    189.67 o
   3   2   9       15.76      -12.53     71.85 o
   4   2   9      167.21      104.48    129.47 o
   5   2   9      428.83      544.05    165.28 o
   6   2   9       28.87       34.22    260.86 o
  -9   3   9       12.65       19.14    183.59 o
  -8   3   9       78.55       52.90    188.23 o
  -7   3   9      153.56      114.92    109.80 o
  -6   3   9      144.14      250.60     74.39 o
  -5   3   9     1133.10     1236.03     86.52 o
  -4   3   9        0.14      -35.38     35.38 o
  -3   3   9      496.36      643.34     58.42 o
  -2   3   9       55.86       49.15     39.09 o
  -1   3   9       47.01       63.60     31.88 o
   0   3   9      985.40      886.36     75.95 o
   1   3   9      981.09      917.74     77.82 o
   2   3   9        3.70       47.99     79.26 o
   3   3   9       18.16      -56.36     69.82 o
   4   3   9        0.16      -72.61    116.03 o
   5   3   9       60.51      156.84    152.90 o
   6   3   9       16.35       47.41    195.13 o
  -9   4   9        3.11       -4.49    300.46 o
  -8   4   9      198.15      220.15    195.52 o
  -7   4   9      715.84      781.87    134.41 o
  -6   4   9       21.97      -61.80     72.44 o
  -5   4   9        1.09       36.34     45.12 o
  -4   4   9     2971.75     2986.58    112.52 o
  -3   4   9      385.82      278.36     42.48 o
  -2   4   9      775.99      691.92     47.63 o
  -1   4   9      462.26      455.30     43.45 o
   0   4   9      402.91      427.08     67.01 o
   1   4   9      845.71      841.86     60.25 o
   2   4   9     3465.19     3730.64    169.35 o
   3   4   9        0.45        2.90     93.40 o
   4   4   9       16.26       -5.12    210.83 o
   5   4   9      155.71      181.52    142.16 o
   6   4   9       31.47      -38.44    205.43 o
  -9   5   9       93.16      200.30    270.78 o
  -8   5   9       57.53     -124.17    124.17 o
  -7   5   9       36.06      168.17    188.93 o
  -6   5   9     1046.70      863.97     89.69 o
  -5   5   9      766.38      722.51     69.82 o
  -4   5   9      280.52      338.05     45.00 o
  -3   5   9      634.40      633.09     56.92 o
  -2   5   9      848.65      903.85     69.61 o
  -1   5   9     1092.84     1097.08     63.12 o
   0   5   9      490.64      531.66     75.73 o
   1   5   9       58.74       77.41     30.27 o
   2   5   9     1284.85     1157.95     82.18 o
   3   5   9     1052.37     1024.61     95.10 o
   4   5   9      237.66      251.87    147.04 o
   5   5   9      291.22      195.73    153.79 o
   6   5   9       39.18      826.65    275.08 o
  -9   6   9       76.53      140.96    165.14 o
  -8   6   9        0.50      -94.51    163.73 o
  -7   6   9       56.57      192.96    196.37 o
  -6   6   9       43.50       37.15     61.43 o
  -5   6   9       16.13      -51.18     54.07 o
  -4   6   9      287.74      304.23     66.43 o
  -3   6   9      228.00      224.16     41.41 o
  -2   6   9       94.44      114.26     40.24 o
  -1   6   9      252.03      272.85     64.24 o
   0   6   9      171.23      147.35     40.84 o
   1   6   9       77.88      170.45     53.42 o
   2   6   9     1272.04     1289.15    105.76 o
   3   6   9        7.02       75.65     58.07 o
   4   6   9       38.95       72.90     83.09 o
   5   6   9       49.14      -29.91    121.68 o
   6   6   9       72.02      203.44    193.51 o
  -8   7   9       18.41     -109.03    241.56 o
  -7   7   9       78.09       83.77     74.23 o
  -6   7   9      186.65      237.94     60.30 o
  -5   7   9     1924.29     1962.87    154.43 o
  -4   7   9      589.43      643.21     76.48 o
  -3   7   9       21.96       67.03     31.88 o
  -2   7   9     5537.47     5527.54    157.60 o
  -1   7   9     1599.08     1747.19     61.73 o
   0   7   9     1659.85     1634.65    113.90 o
   1   7   9      128.66      146.17     38.99 o
   2   7   9     3182.21     3169.64    130.12 o
   3   7   9      853.89      841.06     89.75 o
   4   7   9     1995.28     1871.95    230.43 o
   5   7   9      128.21      148.70    185.27 o
   6   7   9       19.51       62.91    181.78 o
  -8   8   9       70.46      449.45    326.01 o
  -7   8   9       59.22      128.46    173.03 o
  -6   8   9        0.86       10.08     74.20 o
  -5   8   9       45.65       16.59     52.36 o
  -4   8   9     2073.10     2003.08     98.08 o
  -3   8   9     1586.65     1575.71     71.03 o
  -2   8   9     1032.09     1001.55     60.45 o
  -1   8   9      467.21      488.32     54.01 o
   0   8   9      187.57      179.50     42.33 o
   1   8   9     1030.32     1103.32     68.36 o
   2   8   9     3849.40     3871.73    147.44 o
   3   8   9       17.29       53.25     58.37 o
   4   8   9        2.73       36.01     88.82 o
   5   8   9      442.91      156.30    181.77 o
   6   8   9        7.23     -239.01    239.01 o
  -8   9   9       44.05      -18.39    142.66 o
  -7   9   9       61.91       -7.73    105.77 o
  -6   9   9       55.88      140.37     77.87 o
  -5   9   9       64.40       41.65     46.35 o
  -4   9   9      133.16      151.07     62.29 o
  -3   9   9      255.17      250.39     41.17 o
  -2   9   9      147.36      193.74     45.84 o
  -1   9   9     2028.04     1973.71     74.97 o
   0   9   9      672.07      555.46     72.04 o
   1   9   9       27.11       21.04     66.71 o
   2   9   9     1482.80     1599.86     92.08 o
   3   9   9       36.43      -36.52     60.43 o
   4   9   9       88.40      234.50    124.14 o
   5   9   9       14.49       15.07    139.59 o
   6   9   9        0.80     -267.66    267.66 o
  -8  10   9      424.55      570.27    392.80 o
  -7  10   9      469.58      515.80    126.20 o
  -6  10   9      123.18       23.30     83.14 o
  -5  10   9      229.13      234.85     82.03 o
  -4  10   9      129.11      214.66     39.29 o
  -3  10   9      389.33      342.89     38.44 o
  -2  10   9      731.53      780.69     56.05 o
  -1  10   9       55.09       74.33     44.63 o
   0  10   9      321.77      290.79     90.40 o
   1  10   9     1050.38     1057.85    113.28 o
   2  10   9      216.90      281.05     53.96 o
   3  10   9      329.68      209.50     73.32 o
   4  10   9      565.31      548.75    133.51 o
   5  10   9     1023.77      787.32    180.10 o
   6  10   9       48.17      277.54    238.19 o
  -8  11   9        0.99     -148.79    268.65 o
  -7  11   9       68.99      152.72    134.93 o
  -6  11   9        2.22      -48.61     65.64 o
  -5  11   9      253.62      266.36     49.22 o
  -4  11   9        0.95       -0.31     41.89 o
  -3  11   9       17.71       73.95     31.75 o
  -2  11   9      531.75      538.79     51.34 o
  -1  11   9     1398.74     1417.22     67.38 o
   0  11   9      763.09      766.29     81.36 o
   1  11   9      620.08      434.46     80.03 o
   2  11   9      187.83      198.67     55.80 o
   3  11   9        3.87       55.79     60.59 o
   4  11   9      136.87      115.05    183.33 o
   5  11   9       37.74      164.21    192.24 o
  -8  12   9      237.98      526.92    311.50 o
  -7  12   9      117.69       33.00    113.06 o
  -6  12   9      411.56      364.44    144.24 o
  -5  12   9      348.00      305.10     50.57 o
  -4  12   9     3528.07     3834.76    131.02 o
  -3  12   9      242.44      280.99     39.07 o
  -2  12   9       76.03      110.72     30.50 o
  -1  12   9       28.98       42.82     36.91 o
   0  12   9      138.25       96.57     45.49 o
   1  12   9     3474.61     3631.79    175.32 o
   2  12   9     1153.20     1152.87     87.42 o
   3  12   9      272.24      237.31     72.09 o
   4  12   9       70.84      185.45    109.59 o
   5  12   9      403.79      233.92    433.33 o
  -8  13   9       25.26      210.18    344.98 o
  -7  13   9      350.33      195.04    138.79 o
  -6  13   9      966.33      904.10     81.90 o
  -5  13   9     1727.18     1701.89    103.62 o
  -4  13   9       36.51      151.13     79.57 o
  -3  13   9      251.78      418.41     83.94 o
  -2  13   9      736.75      732.74     43.71 o
  -1  13   9     1941.03     1988.51     81.57 o
   0  13   9     1250.02     1363.35     75.08 o
   1  13   9       93.89      185.18     59.94 o
   2  13   9      435.32      349.80     74.76 o
   3  13   9      202.16      231.63     86.20 o
   4  13   9      813.78     1359.73    289.86 o
   5  13   9       46.07      351.13    235.08 o
  -7  14   9      123.74      -95.43    312.61 o
  -6  14   9       24.74      113.65    127.03 o
  -5  14   9       87.17       85.85     23.13 o
  -4  14   9     1379.09     1208.34    133.10 o
  -3  14   9      205.91      153.22     86.87 o
  -2  14   9       63.71       66.26     39.11 o
  -1  14   9      186.74      204.88     47.44 o
   0  14   9      584.82      560.64     56.86 o
   1  14   9      108.18      118.79     70.80 o
   2  14   9        0.95      -64.49     82.46 o
   3  14   9      101.17      -55.35     81.02 o
   4  14   9        7.95     -142.26    142.26 o
   5  14   9       40.77      -23.75    173.12 o
  -7  15   9       84.71       36.75    187.77 o
  -6  15   9       86.51      146.56    188.20 o
  -5  15   9      716.89      831.71    257.75 o
  -4  15   9     1627.29     1477.58    193.80 o
  -3  15   9       80.05      -70.26     83.83 o
  -2  15   9      105.93      130.18     69.94 o
  -1  15   9      316.94      369.09     55.27 o
   0  15   9       58.22       30.70     40.32 o
   1  15   9        0.09      -52.05     83.98 o
   2  15   9       25.82      171.25    161.54 o
   3  15   9        8.86       17.48    107.07 o
   4  15   9       43.84       99.23    126.49 o
   5  15   9       20.87      193.97    445.95 o
  -7  16   9       66.51     -186.66    272.26 o
  -6  16   9        6.94      -99.68    200.39 o
  -5  16   9       94.39      -30.39    169.57 o
  -4  16   9     1376.57     1379.80    423.54 o
  -3  16   9     1325.32     1496.14    136.68 o
  -2  16   9      457.70      403.28     87.41 o
  -1  16   9      413.97      288.87     50.15 o
   0  16   9      510.32      531.69     79.09 o
   1  16   9     1350.82     1316.44    100.43 o
   2  16   9      489.25      330.02    122.12 o
   3  16   9       16.38       16.68     97.52 o
   4  16   9        8.41      149.54    204.69 o
  -7  17   9        2.12      -38.04    222.20 o
  -6  17   9       11.01      770.75    374.17 o
  -5  17   9      261.49      260.07    244.95 o
  -4  17   9      135.72        6.03    148.02 o
  -3  17   9       93.24      -64.72     97.69 o
  -2  17   9      477.51      459.20     92.51 o
  -1  17   9      243.09      221.30     36.94 o
   0  17   9       41.86       22.92     44.82 o
   1  17   9        3.14      110.72     67.41 o
   2  17   9      134.69       22.74    116.80 o
   3  17   9       52.71       69.10    122.78 o
   4  17   9       68.28      -52.46    271.91 o
  -6  18   9      109.22       23.70    226.75 o
  -5  18   9      155.90      -42.50    274.58 o
  -4  18   9      106.53      -66.42    162.95 o
  -3  18   9      595.53      524.88    164.69 o
  -2  18   9      247.33      154.82    118.55 o
  -1  18   9      854.43      769.13     59.75 o
   0  18   9      128.52      204.12     51.10 o
   1  18   9      511.50      460.83     94.62 o
   2  18   9      716.34      790.71    131.19 o
   3  18   9        0.03      117.37    162.95 o
   4  18   9        9.85       42.45    135.18 o
  -6  19   9      567.97      521.08    282.73 o
  -5  19   9      792.40      702.50    267.88 o
  -4  19   9      111.34      256.74    155.14 o
  -3  19   9      157.23      195.98    146.19 o
  -2  19   9      624.27      523.49    121.26 o
  -1  19   9     1475.24     1472.07    144.98 o
   0  19   9      278.12      275.80     61.30 o
   1  19   9       28.75      -21.74     73.69 o
   2  19   9      450.56      523.16    148.64 o
   3  19   9      188.84      153.14    154.13 o
  -6  20   9        2.50       87.83    379.75 o
  -5  20   9        0.80        3.87    171.33 o
  -4  20   9       31.66      -45.05    136.46 o
  -3  20   9        1.32       64.89    182.24 o
  -2  20   9       14.86       54.45    156.77 o
  -1  20   9       15.05      166.10    131.36 o
   0  20   9       10.54      119.17     65.18 o
   1  20   9        1.07      127.36     73.39 o
   2  20   9        0.93     -114.86    117.46 o
   3  20   9       36.77       48.86    120.81 o
  -5  21   9      197.53      463.55    341.98 o
  -4  21   9       13.86      117.75    193.07 o
  -3  21   9        4.52      101.68    196.88 o
  -2  21   9      205.68      336.91    211.58 o
  -1  21   9      499.78      402.32    184.40 o
   0  21   9       73.44       98.62     71.45 o
   1  21   9      129.18       23.07     84.23 o
   2  21   9       72.40      -48.18    144.89 o
   3  21   9      161.14       52.72    247.70 o
  -5  22   9        4.69     -289.63    309.05 o
  -4  22   9      199.12      245.46    181.99 o
  -3  22   9      115.35       62.28    123.26 o
  -2  22   9      419.64      325.69    211.13 o
  -1  22   9        2.52      -77.70    129.62 o
   0  22   9       84.50       47.88    180.95 o
   1  22   9      121.20       79.61    119.54 o
   2  22   9      235.17      260.27    125.31 o
  -4  23   9       10.23     -133.76    188.22 o
  -3  23   9       59.48       16.40    144.69 o
  -2  23   9        0.97       47.18    146.40 o
  -1  23   9       33.08      152.25    149.32 o
   0  23   9      175.53      -24.15    151.49 o
   1  23   9      297.58      522.04    290.76 o
   2  23   9        5.05     -232.93    232.93 o
  -3  24   9      136.73      437.02    167.16 o
  -2  24   9       58.69      -93.50    154.39 o
  -1  24   9        8.32       78.76    170.33 o
   0  24   9      141.49      243.62    210.74 o
   1  24   9       97.24        4.21    442.77 o
  -2  25   9       47.62     -101.33    135.75 o
  -1  25   9       60.32     -111.24    233.29 o
  -9   0  10      177.35      244.27    257.06 o
  -8   0  10      754.09      633.98    255.94 o
  -7   0  10      107.61      180.00    129.03 o
  -6   0  10      132.01      119.41     66.28 o
  -5   0  10     1788.98     1914.22    144.84 o
  -4   0  10     4360.79     4515.65    214.00 o
  -3   0  10     4222.07     4056.38    171.27 o
  -2   0  10      260.32      239.19     46.74 o
  -1   0  10     4845.03     4807.00    179.14 o
   0   0  10     2381.55     2516.87    117.19 o
   1   0  10    13883.10    16048.85    712.73 o
   2   0  10      428.92      298.64    103.41 o
   3   0  10      101.29      -44.32    176.78 o
   4   0  10      651.12      639.30    225.04 o
   5   0  10      818.83      603.93    223.40 o
   6   0  10      519.93      572.25    311.50 o
  -9   1  10       28.01      188.93    173.32 o
  -8   1  10      146.94     -111.64    198.25 o
  -7   1  10      560.23      646.69    120.29 o
  -6   1  10      328.56      281.51     60.52 o
  -5   1  10       32.56      124.81     54.51 o
  -4   1  10      148.22      203.46     65.83 o
  -3   1  10      364.67      471.15     42.37 o
  -2   1  10     3265.74     3260.83    102.30 o
  -1   1  10     2262.83     2248.92     93.23 o
   0   1  10        2.12      -33.30     34.39 o
   1   1  10      392.01      395.73     95.82 o
   2   1  10     1536.60     1389.67    111.15 o
   3   1  10       92.92      120.26     77.72 o
   4   1  10       91.37        8.53    114.06 o
   5   1  10        8.76     -105.14    118.49 o
   6   1  10      119.65      288.20    285.65 o
  -9   2  10       13.44      -71.05    173.37 o
  -8   2  10      473.57      207.83    208.21 o
  -7   2  10      411.74      405.90    114.62 o
  -6   2  10     1341.04     1211.21     87.74 o
  -5   2  10      133.76      102.51     52.62 o
  -4   2  10     1194.48     1082.23     88.92 o
  -3   2  10     1735.16     1873.25     75.79 o
  -2   2  10     1021.63     1081.75     51.87 o
  -1   2  10       45.19       65.73     46.03 o
   0   2  10       23.28       43.07     41.88 o
   1   2  10      841.82     1058.73     92.15 o
   2   2  10       14.72      -23.59     64.08 o
   3   2  10       40.55      173.21     88.33 o
   4   2  10      128.02       50.46    179.83 o
   5   2  10      116.46       46.56    263.80 o
   6   2  10       32.39      100.88    212.69 o
  -9   3  10        0.45      -22.64    168.82 o
  -8   3  10        1.04     -168.76    168.76 o
  -7   3  10      956.33      702.97    124.12 o
  -6   3  10      813.35      942.40     72.85 o
  -5   3  10      357.23      479.22     64.67 o
  -4   3  10       36.18        7.80     41.48 o
  -3   3  10     3217.56     3149.65    130.05 o
  -2   3  10    10301.94    10311.50    233.58 o
  -1   3  10     2473.85     2432.35     97.46 o
   0   3  10       12.50       75.76     51.44 o
   1   3  10      802.70      813.68     80.93 o
   2   3  10     5044.51     5573.53    252.75 o
   3   3  10       17.32      -83.70     83.70 o
   4   3  10      365.90      184.01    144.76 o
   5   3  10      192.24      237.41    170.40 o
   6   3  10       59.09      187.27    218.87 o
  -9   4  10       64.57      -61.34    200.62 o
  -8   4  10       10.25       45.49    146.54 o
  -7   4  10       34.53      -77.01    105.68 o
  -6   4  10      218.68      250.56     59.43 o
  -5   4  10     1504.79     1407.44     92.30 o
  -4   4  10      103.40       43.16     40.54 o
  -3   4  10      166.73      199.58     43.54 o
  -2   4  10      236.63      199.22     31.51 o
  -1   4  10     1207.62     1234.93     67.81 o
   0   4  10       66.45       75.32     42.47 o
   1   4  10      165.60      147.60     39.26 o
   2   4  10       25.75       41.75     69.74 o
   3   4  10       50.39      -44.97    101.17 o
   4   4  10       21.72      -12.42    237.53 o
   5   4  10       47.98      204.94    340.77 o
   6   4  10        4.97       84.47    233.45 o
  -9   5  10       33.12      110.70    140.76 o
  -8   5  10        8.19       -0.53    135.42 o
  -7   5  10       95.51       80.26    123.89 o
  -6   5  10       62.96      128.62     63.46 o
  -5   5  10      114.69       82.51     53.64 o
  -4   5  10       17.57       83.21     40.64 o
  -3   5  10       48.02       81.14     39.11 o
  -2   5  10     4498.83     4654.79    143.64 o
  -1   5  10      373.92      309.60     76.98 o
   0   5  10       30.86       68.06     45.83 o
   1   5  10       39.60       61.99     46.89 o
   2   5  10      588.31      649.45     77.93 o
   3   5  10      232.94       89.69    129.72 o
   4   5  10        1.47       83.59    117.67 o
   5   5  10      144.71       71.54    163.69 o
   6   5  10       22.08      -76.76    289.56 o
  -9   6  10      337.15      108.07    169.09 o
  -8   6  10      776.71      764.46    190.93 o
  -7   6  10       17.38       81.44    101.32 o
  -6   6  10      219.07      153.73     77.84 o
  -5   6  10     3053.18     3497.44    141.87 o
  -4   6  10     2317.12     2476.13    103.86 o
  -3   6  10      107.29      102.97     43.04 o
  -2   6  10      905.42      908.27     73.18 o
  -1   6  10      219.86      187.07     44.38 o
   0   6  10      791.53      757.67     65.47 o
   1   6  10     2236.37     2428.72     99.99 o
   2   6  10       33.76       47.95     51.36 o
   3   6  10      238.00      307.74     80.75 o
   4   6  10      977.16     1141.65    171.77 o
   5   6  10       99.84      465.53    181.04 o
   6   6  10       20.82      103.45    199.43 o
  -8   7  10        7.91      105.87    174.12 o
  -7   7  10       42.46       20.46    115.05 o
  -6   7  10        4.09       -1.07     60.35 o
  -5   7  10       56.62        5.72     60.65 o
  -4   7  10      232.77      272.28     49.80 o
  -3   7  10      414.57      398.95     46.90 o
  -2   7  10      785.56      764.46     58.55 o
  -1   7  10      106.32       66.34     43.71 o
   0   7  10       73.50       36.23     45.52 o
   1   7  10      340.44      312.35     44.14 o
   2   7  10     2010.74     1989.39     97.35 o
   3   7  10       69.94       84.65     71.33 o
   4   7  10      622.97      484.69    109.22 o
   5   7  10        1.34      144.90    457.07 o
  -8   8  10      294.80      352.43    149.54 o
  -7   8  10       34.40       -6.24    146.73 o
  -6   8  10       12.79       90.38     76.99 o
  -5   8  10       94.19       36.03    101.70 o
  -4   8  10       48.02       32.25     48.13 o
  -3   8  10       61.26       57.39     51.98 o
  -2   8  10     1631.39     1505.71     79.68 o
  -1   8  10     2961.59     3069.45    135.43 o
   0   8  10      537.05      648.10     62.89 o
   1   8  10      272.02      235.76     58.52 o
   2   8  10        8.12      -18.88     47.06 o
   3   8  10      235.21      459.64     93.53 o
   4   8  10      248.00      276.57    126.68 o
   5   8  10      157.02       27.22    191.06 o
  -8   9  10      102.81      210.15    317.21 o
  -7   9  10      204.45      162.48     84.50 o
  -6   9  10      105.77        5.06     72.71 o
  -5   9  10     1402.16     1410.20     90.20 o
  -4   9  10      225.05      171.01     42.05 o
  -3   9  10       30.73       67.91     42.07 o
  -2   9  10     4181.91     4199.58    154.10 o
  -1   9  10     3464.11     3502.51    109.77 o
   0   9  10       20.36      -12.24     41.76 o
   1   9  10      588.53      571.96     87.73 o
   2   9  10      251.98      183.34     59.73 o
   3   9  10      353.98      342.96    119.08 o
   4   9  10      238.22      506.11    110.10 o
   5   9  10      280.72      440.70    231.67 o
  -8  10  10        0.79       14.69    156.45 o
  -7  10  10        4.14       42.81     82.25 o
  -6  10  10      545.28      451.43    146.14 o
  -5  10  10     1706.42     1552.66    119.96 o
  -4  10  10      213.52      223.73     44.83 o
  -3  10  10      410.75      477.65     49.36 o
  -2  10  10      642.54      691.15     66.93 o
  -1  10  10      118.56      104.27     44.51 o
   0  10  10       14.34       32.01     52.65 o
   1  10  10        2.59      -67.49     70.69 o
   2  10  10      379.73      426.48     61.43 o
   3  10  10        3.09      -45.26    140.40 o
   4  10  10        0.08      -49.47    143.14 o
   5  10  10       45.10      395.00    223.38 o
  -8  11  10       90.41      680.09    483.04 o
  -7  11  10      589.70      609.91    145.15 o
  -6  11  10      568.18      524.35     84.36 o
  -5  11  10      842.06     1023.02    121.56 o
  -4  11  10     1683.02     1707.82     93.78 o
  -3  11  10       32.98       46.17     31.74 o
  -2  11  10     2291.59     2424.52    103.74 o
  -1  11  10     3198.76     3285.23    130.07 o
   0  11  10      536.55      564.41     67.01 o
   1  11  10      312.48      252.93     66.23 o
   2  11  10      838.89      952.82     83.23 o
   3  11  10      528.32      608.84    103.24 o
   4  11  10       75.84      204.36    138.11 o
   5  11  10      121.85      143.90    238.42 o
  -8  12  10      139.94      407.42    196.30 o
  -7  12  10      394.99      206.44    231.86 o
  -6  12  10      151.48      224.52     71.73 o
  -5  12  10      215.92      338.71    120.76 o
  -4  12  10      278.30      333.45     54.92 o
  -3  12  10      592.50      672.77     81.17 o
  -2  12  10       10.33      -18.16     28.23 o
  -1  12  10       12.82      -10.67     33.47 o
   0  12  10     1265.78     1205.25     84.51 o
   1  12  10     1286.87     1287.92    103.66 o
   2  12  10        4.22      -57.14     57.14 o
   3  12  10       48.42      -37.83     82.10 o
   4  12  10      300.31      295.18    165.96 o
   5  12  10       69.03      353.76    286.80 o
  -8  13  10        0.22     -175.74    204.29 o
  -7  13  10       36.25      -59.11    117.90 o
  -6  13  10       61.86       50.19     55.24 o
  -5  13  10        0.78       -4.54     50.27 o
  -4  13  10       90.15       48.70     28.30 o
  -3  13  10      121.23      110.47     47.07 o
  -2  13  10      164.22      125.60     39.56 o
  -1  13  10      309.43      331.34     44.27 o
   0  13  10        8.07       84.50     44.68 o
   1  13  10      451.93      281.20     78.76 o
   2  13  10        0.38       18.40     99.02 o
   3  13  10      217.00      250.91    118.76 o
   4  13  10        1.09     -135.75    173.98 o
   5  13  10       27.07     -237.70    250.60 o
  -7  14  10       15.13      -47.31    201.42 o
  -6  14  10        0.50      -23.35     93.97 o
  -5  14  10     2611.36     2873.02    124.98 o
  -4  14  10      616.28      511.91    151.50 o
  -3  14  10     1109.77     1106.17    126.21 o
  -2  14  10        0.70      -25.57     25.57 o
  -1  14  10      459.06      535.39     77.81 o
   0  14  10     1028.84     1042.41     88.97 o
   1  14  10     1585.62     1568.42    151.24 o
   2  14  10       74.30      171.06     98.55 o
   3  14  10       14.34      -15.20    103.85 o
   4  14  10      604.86      807.99    183.21 o
  -7  15  10      341.62     -156.95    319.82 o
  -6  15  10      331.15      718.47    231.13 o
  -5  15  10        1.10       17.52    230.10 o
  -4  15  10      330.16      371.52    144.59 o
  -3  15  10      658.16      599.38    135.66 o
  -2  15  10     1804.82     1892.96     84.30 o
  -1  15  10       73.91       33.93     55.22 o
   0  15  10      148.15       74.98     46.92 o
   1  15  10      188.40       86.04     61.32 o
   2  15  10     1259.33     1275.16    137.53 o
   3  15  10      377.24      476.41    163.24 o
   4  15  10        5.37     -157.51    158.67 o
  -7  16  10       20.53       -7.64    279.30 o
  -6  16  10        5.59     -244.70    307.89 o
  -5  16  10      224.59      544.09    206.66 o
  -4  16  10      114.41      174.76    228.08 o
  -3  16  10      168.94       46.03    180.26 o
  -2  16  10       43.82       20.33    108.73 o
  -1  16  10      308.97      124.13     65.32 o
   0  16  10        0.97       15.70     43.19 o
   1  16  10        6.97      -54.49     65.50 o
   2  16  10       64.14       31.34     89.20 o
   3  16  10       38.75       16.01    199.49 o
   4  16  10       29.15     -113.11    277.07 o
  -7  17  10      265.06      699.32    410.23 o
  -6  17  10      147.35      334.42    263.84 o
  -5  17  10      529.75      432.21    294.75 o
  -4  17  10       35.10      269.23    168.17 o
  -3  17  10      134.20      116.38    153.65 o
  -2  17  10     3839.65     3937.35    227.44 o
  -1  17  10     1099.07     1026.82     65.46 o
   0  17  10       25.30       53.36     62.87 o
   1  17  10       78.84      156.54     73.85 o
   2  17  10      244.03       48.94    139.59 o
   3  17  10      422.67      250.55    153.73 o
   4  17  10       82.31      -62.49    152.93 o
  -6  18  10        2.63     -182.36    193.87 o
  -5  18  10      251.58      284.02    205.46 o
  -4  18  10      329.68       80.16    410.23 o
  -3  18  10     1431.24     1584.47    203.38 o
  -2  18  10       14.32      -74.33    107.30 o
  -1  18  10      288.03      292.21     62.91 o
   0  18  10      379.97      402.58     77.57 o
   1  18  10       50.42       30.16     86.27 o
   2  18  10       16.48      -21.13    173.86 o
   3  18  10       58.41      -62.49    202.63 o
  -6  19  10       53.10     -201.68    328.15 o
  -5  19  10       19.51      113.75    181.40 o
  -4  19  10       62.56       92.21    147.37 o
  -3  19  10        4.91      -18.43    195.90 o
  -2  19  10        2.77       29.47    111.46 o
  -1  19  10       98.79       15.83     41.01 o
   0  19  10        0.26      135.34     79.37 o
   1  19  10        0.50       67.30    102.68 o
   2  19  10        0.55       73.45    156.91 o
   3  19  10        5.04     -160.85    160.85 o
  -6  20  10        1.76      160.56    257.58 o
  -5  20  10      342.93      383.72    477.89 o
  -4  20  10      415.03      824.85    217.71 o
  -3  20  10      266.65      408.41    140.46 o
  -2  20  10      167.19      192.90    105.44 o
  -1  20  10      368.00      218.29     92.44 o
   0  20  10      434.57      522.62     84.62 o
   1  20  10     1014.57      957.02    132.58 o
   2  20  10        0.21      -71.54    119.92 o
   3  20  10       47.58      -23.57    185.93 o
  -5  21  10       55.86     -199.98    199.98 o
  -4  21  10       86.73      242.84    183.32 o
  -3  21  10       48.74      -85.68    146.91 o
  -2  21  10       14.87      126.10    144.29 o
  -1  21  10       37.02       36.63    121.16 o
   0  21  10        2.58     -129.05    170.42 o
   1  21  10      116.41       38.28    101.28 o
   2  21  10       25.41       57.43    110.06 o
  -5  22  10        0.34      150.72    492.14 o
  -4  22  10       34.61       51.18    186.28 o
  -3  22  10        1.00      253.63    196.02 o
  -2  22  10      103.95      149.45    125.95 o
  -1  22  10       93.19       21.46    183.47 o
   0  22  10       67.64      -19.68    148.86 o
   1  22  10       34.78     -179.25    196.78 o
   2  22  10       66.31     -193.02    193.02 o
  -4  23  10        0.59       50.16    203.84 o
  -3  23  10      115.36      240.17    170.11 o
  -2  23  10       80.13      208.95    126.70 o
  -1  23  10      112.73     -188.39    294.32 o
   0  23  10        4.29     -249.93    249.93 o
   1  23  10       30.12        8.74    290.89 o
  -3  24  10       90.81      187.45    436.29 o
  -2  24  10       35.59      172.32    206.71 o
  -1  24  10       41.60     -128.67    276.02 o
   0  24  10        2.74      408.06    205.51 o
  -9   1  11        1.23       45.76    184.91 o
  -8   1  11      258.27      108.22    212.20 o
  -7   1  11      352.91      383.13    100.11 o
  -6   1  11      100.34       16.23     67.82 o
  -5   1  11       14.94      -45.81     45.81 o
  -4   1  11      252.89      212.56     46.49 o
  -3   1  11     7634.35     8003.42    219.79 o
  -2   1  11     2295.87     2294.21     88.27 o
  -1   1  11      523.31      485.38     59.43 o
   0   1  11      927.67      911.57     44.77 o
   1   1  11     7665.09     7945.31    305.00 o
   2   1  11     1563.34     1442.48    122.58 o
   3   1  11      222.72      574.02    224.82 o
   4   1  11      273.21      275.00    173.91 o
   5   1  11      247.20      267.36    290.76 o
  -9   2  11       96.89       86.62    182.79 o
  -8   2  11      167.76      164.94    115.50 o
  -7   2  11      328.27      147.60    100.63 o
  -6   2  11      199.33      178.34     85.43 o
  -5   2  11     7286.00     7594.88    265.96 o
  -4   2  11      881.58      894.78     60.64 o
  -3   2  11      132.66       99.18     42.82 o
  -2   2  11      958.77      798.51     49.78 o
  -1   2  11     2372.22     2196.50     93.90 o
   0   2  11     3462.29     3527.82    127.44 o
   1   2  11       72.52      -13.77     64.14 o
   2   2  11     1436.75     1434.75    119.65 o
   3   2  11      259.05      180.69    117.68 o
   4   2  11      895.84     1077.71    218.18 o
   5   2  11      225.56     -248.48    248.48 o
  -9   3  11       28.89     -183.35    183.35 o
  -8   3  11        9.06      154.02    109.27 o
  -7   3  11        3.84      -62.96    108.33 o
  -6   3  11        7.72      -59.89     61.68 o
  -5   3  11      711.95      642.78    105.45 o
  -4   3  11      256.60      230.41     79.22 o
  -3   3  11      354.16      219.07     47.93 o
  -2   3  11       57.87       37.37     36.67 o
  -1   3  11       11.06       -6.07     56.54 o
   0   3  11      128.78      185.39     43.73 o
   1   3  11      456.08      425.65     73.59 o
   2   3  11        0.13       50.50     69.55 o
   3   3  11       55.89       28.98    133.55 o
   4   3  11      103.84       59.36    171.67 o
   5   3  11       32.25      -14.14    170.74 o
  -9   4  11      303.76      408.76    205.24 o
  -8   4  11      138.46      154.46    113.21 o
  -7   4  11        1.09       97.39    129.26 o
  -6   4  11      379.84      491.20    100.47 o
  -5   4  11     5290.96     5393.21    214.27 o
  -4   4  11     1165.26     1114.60     77.55 o
  -3   4  11      118.19      156.68     35.54 o
  -2   4  11     1159.09     1062.20     53.55 o
  -1   4  11     2767.22     2642.07    120.15 o
   0   4  11      147.90       51.41     44.65 o
   1   4  11      535.00      551.11     49.46 o
   2   4  11      150.29      185.30     55.07 o
   3   4  11      804.36      849.77    195.84 o
   4   4  11      330.53      419.55    163.26 o
   5   4  11      238.21      405.48    238.08 o
  -9   5  11      135.73      -18.06    118.86 o
  -8   5  11      146.56      279.50    158.97 o
  -7   5  11       34.75      142.52    119.30 o
  -6   5  11       99.03      128.81     68.20 o
  -5   5  11     1889.27     1939.94    119.81 o
  -4   5  11     2215.54     2337.93    106.15 o
  -3   5  11      909.95      999.55     70.03 o
  -2   5  11     2251.89     2152.90     79.97 o
  -1   5  11       47.83       33.77     41.76 o
   0   5  11       16.24       19.27     60.41 o
   1   5  11     1221.88     1223.51     67.29 o
   2   5  11      252.85      156.34     57.30 o
   3   5  11     1824.03     2080.64    154.69 o
   4   5  11        8.27      285.39    135.88 o
   5   5  11      244.88      549.82    220.97 o
  -8   6  11        7.19       25.35    109.69 o
  -7   6  11      140.04      172.62    152.58 o
  -6   6  11       51.13      -52.04     67.45 o
  -5   6  11       30.75      139.29     65.31 o
  -4   6  11      276.42      291.70     58.80 o
  -3   6  11      110.63       98.65     48.51 o
  -2   6  11      254.58      252.35     30.12 o
  -1   6  11      427.60      326.71     52.97 o
   0   6  11       36.83       16.96     48.86 o
   1   6  11       55.36       47.22     67.91 o
   2   6  11      542.39      492.13     63.83 o
   3   6  11       17.79      -82.52    111.83 o
   4   6  11        3.20     -101.40    140.49 o
   5   6  11        2.42     -315.19    315.19 o
  -8   7  11      242.62      398.25    117.71 o
  -7   7  11      136.09      186.12    136.13 o
  -6   7  11      172.34       99.55     72.88 o
  -5   7  11      257.74      321.47     60.50 o
  -4   7  11      610.03      710.80     69.32 o
  -3   7  11      229.02      248.54     40.68 o
  -2   7  11     1570.25     1465.36     85.27 o
  -1   7  11       44.65        8.81     45.74 o
   0   7  11       68.68      105.05     57.66 o
   1   7  11      184.64      151.61     73.14 o
   2   7  11      146.25      231.34     53.39 o
   3   7  11       62.56      -21.89     84.63 o
   4   7  11      120.84      131.80    115.80 o
   5   7  11      198.85      175.11    213.35 o
  -8   8  11       71.27      116.85    117.65 o
  -7   8  11        1.64      116.61    104.61 o
  -6   8  11       28.24      113.43     69.47 o
  -5   8  11      504.78      467.85     81.95 o
  -4   8  11      127.29      177.94     62.95 o
  -3   8  11      770.43      764.02     69.17 o
  -2   8  11      403.73      403.02     59.10 o
  -1   8  11      615.10      674.23     65.27 o
   0   8  11       60.89      148.40     60.19 o
   1   8  11      208.98      242.37     71.28 o
   2   8  11      178.91       77.71     78.68 o
   3   8  11       35.66       52.44     91.32 o
   4   8  11      156.61      219.49    142.92 o
   5   8  11       37.11      137.98    195.28 o
  -8   9  11      134.78      155.18    468.70 o
  -7   9  11        3.02       32.59     92.26 o
  -6   9  11        6.84       70.14     82.06 o
  -5   9  11      644.26      659.52     73.93 o
  -4   9  11      116.40       84.72     48.41 o
  -3   9  11     1104.12     1129.74     66.98 o
  -2   9  11      154.04      157.28     39.89 o
  -1   9  11      262.74      238.38     62.72 o
   0   9  11       53.09       96.21     61.21 o
   1   9  11      141.62       89.95     74.32 o
   2   9  11      833.92      815.22    133.11 o
   3   9  11      661.54      749.04    106.72 o
   4   9  11        0.90      -23.69    206.45 o
   5   9  11       31.49      -73.76    237.70 o
  -8  10  11       59.74     -202.97    202.97 o
  -7  10  11        2.40       13.48     69.55 o
  -6  10  11      255.17      306.96     63.26 o
  -5  10  11     1599.29     1779.71    119.62 o
  -4  10  11      633.43      683.97     63.57 o
  -3  10  11      130.15      107.97     55.49 o
  -2  10  11       19.06       39.82     34.90 o
  -1  10  11     1300.64     1348.01    138.29 o
   0  10  11      188.22      186.26     57.21 o
   1  10  11      415.79      476.99    107.21 o
   2  10  11       86.75       90.27     67.90 o
   3  10  11      134.18      243.17     94.43 o
   4  10  11      214.20      354.56    364.56 o
   5  10  11      337.39      -71.18    274.83 o
  -8  11  11      130.97      159.87    210.53 o
  -7  11  11      149.42      170.90    129.33 o
  -6  11  11      684.51      982.10    105.52 o
  -5  11  11       18.08      -77.19     77.19 o
  -4  11  11       26.93       15.90     51.82 o
  -3  11  11     2145.09     2045.47     94.76 o
  -2  11  11      489.42      558.60     46.42 o
  -1  11  11      660.33      626.04     69.88 o
   0  11  11      187.95      239.67     68.38 o
   1  11  11     1153.15     1228.18    166.85 o
   2  11  11       88.63       71.22     53.21 o
   3  11  11        1.96       13.88     91.70 o
   4  11  11        0.44       11.06    241.31 o
   5  11  11       87.29      -11.36    311.58 o
  -8  12  11        5.28     -205.03    320.00 o
  -7  12  11       16.87      103.12    177.51 o
  -6  12  11      813.33      863.41    170.49 o
  -5  12  11      103.77       96.82    100.24 o
  -4  12  11      451.87      414.72     67.17 o
  -3  12  11       25.06      -27.00     36.92 o
  -2  12  11      314.37      337.54     44.20 o
  -1  12  11      354.28      363.95     45.85 o
   0  12  11      432.69      482.91     79.79 o
   1  12  11      211.17      117.87     71.50 o
   2  12  11        1.18      -89.44     89.44 o
   3  12  11      183.89       80.29    104.69 o
   4  12  11       92.91      115.83    151.98 o
  -8  13  11      383.80       23.10    267.02 o
  -7  13  11      269.25      115.22    236.45 o
  -6  13  11      646.75      698.56    246.72 o
  -5  13  11        5.01      -68.22     68.22 o
  -4  13  11      300.97      318.72     59.21 o
  -3  13  11      994.29     1037.44     67.94 o
  -2  13  11      796.78      862.33     55.07 o
  -1  13  11       37.80       24.36     36.45 o
   0  13  11      291.70      339.24     82.88 o
   1  13  11     2088.15     2212.00    140.56 o
   2  13  11     1438.34     1123.03    138.35 o
   3  13  11       42.71      219.13    284.15 o
   4  13  11      228.74      -26.76    135.29 o
  -7  14  11       13.58     -213.10    325.40 o
  -6  14  11       93.15       -1.43     56.17 o
  -5  14  11      231.14      197.74     55.73 o
  -4  14  11      375.98      543.01    141.80 o
  -3  14  11        1.78        1.99     28.25 o
  -2  14  11        0.91       34.37     44.97 o
  -1  14  11      510.49      592.44     55.57 o
   0  14  11      790.15      849.54     90.18 o
   1  14  11      884.19      830.36    107.04 o
   2  14  11       45.47      112.79     99.58 o
   3  14  11       43.27       -5.06    138.32 o
   4  14  11        2.55       31.54    237.57 o
  -7  15  11      103.18      231.73    255.34 o
  -6  15  11       82.06        4.21    185.28 o
  -5  15  11      173.73      179.27    194.38 o
  -4  15  11      334.74      263.67    134.82 o
  -3  15  11     2024.30     1668.34    197.20 o
  -2  15  11     1757.28     1884.55     99.38 o
  -1  15  11       75.91      115.26     46.16 o
   0  15  11      816.79      797.40     98.21 o
   1  15  11      600.42      390.27     74.61 o
   2  15  11      442.92      446.47    121.41 o
   3  15  11      103.43      224.80    166.23 o
   4  15  11       38.39      103.37    204.92 o
  -7  16  11       35.10      506.22    374.34 o
  -6  16  11      394.49      379.50    329.53 o
  -5  16  11      865.91      984.97    293.98 o
  -4  16  11      955.02      987.93    179.22 o
  -3  16  11        0.54       52.83    184.08 o
  -2  16  11      879.16      915.17     66.45 o
  -1  16  11     2215.65     2240.78     96.04 o
   0  16  11     1392.56     1557.24    157.24 o
   1  16  11      117.80      167.83     89.41 o
   2  16  11      496.06      513.23    142.56 o
   3  16  11      445.72      609.39    341.20 o
   4  16  11      280.05      214.46    292.78 o
  -7  17  11        9.95      -15.88    320.17 o
  -6  17  11        8.20      -20.26    220.91 o
  -5  17  11       72.95      -34.43    213.19 o
  -4  17  11      351.58      214.87    200.22 o
  -3  17  11      385.74      541.17    233.84 o
  -2  17  11        2.88      -61.01     75.82 o
  -1  17  11       20.51      -47.02     64.65 o
   0  17  11       21.16      -10.74     54.89 o
   1  17  11      236.91      476.69    107.03 o
   2  17  11       12.69       -0.71    166.49 o
   3  17  11       30.39      -35.86    121.49 o
  -6  18  11       26.99     -149.05    324.89 o
  -5  18  11      415.91      647.63    278.44 o
  -4  18  11      287.55      277.67    164.88 o
  -3  18  11      134.82      100.36    108.28 o
  -2  18  11       10.14       42.21     88.37 o
  -1  18  11      144.13      139.53     62.82 o
   0  18  11      312.90      328.75     68.52 o
   1  18  11       83.83       89.88    175.88 o
   2  18  11       34.46       25.81    138.94 o
   3  18  11      120.57      254.14    227.85 o
  -6  19  11       26.20      215.76    289.86 o
  -5  19  11       27.01      128.82    215.21 o
  -4  19  11       46.89     -198.61    198.61 o
  -3  19  11     1296.60     1464.88    193.60 o
  -2  19  11      581.12      810.24    123.61 o
  -1  19  11       82.11       63.86     51.90 o
   0  19  11       33.54       57.84     64.02 o
   1  19  11       59.75      109.49    110.11 o
   2  19  11      295.51      396.57    301.88 o
   3  19  11       72.60      -96.95    145.07 o
  -5  20  11       10.43      480.85    196.06 o
  -4  20  11       10.75     -106.37    206.36 o
  -3  20  11       16.04      -34.87    198.31 o
  -2  20  11        2.13      155.14    147.25 o
  -1  20  11       64.33      138.90    201.36 o
   0  20  11        1.18      122.93    101.08 o
   1  20  11      313.57      202.13    157.91 o
   2  20  11       33.89      173.68    154.96 o
  -5  21  11        6.23     -205.25    205.25 o
  -4  21  11       44.53      182.27    177.77 o
  -3  21  11      171.28      -13.07    153.28 o
  -2  21  11       15.89     -101.38    119.76 o
  -1  21  11        2.84      126.58    202.51 o
   0  21  11       40.34      192.73    165.98 o
   1  21  11      123.77      392.50    202.68 o
   2  21  11       46.81       88.11    161.26 o
  -4  22  11        9.80       53.48    156.84 o
  -3  22  11       28.05        7.50    187.65 o
  -2  22  11       68.22      -34.98    396.54 o
  -1  22  11       44.99      138.89    217.47 o
   0  22  11       33.04      249.02    200.96 o
   1  22  11       93.75     -126.67    304.20 o
  -3  23  11        6.18       36.18    208.73 o
  -2  23  11       24.66      -85.40    161.26 o
  -1  23  11       70.42      134.78    220.48 o
   0  23  11       26.49      -80.01    202.67 o
  -2  24  11       40.54      369.34    380.96 o
  -1  24  11       32.97     -292.61    350.48 o
  -9   0  12       94.58     -140.64    230.10 o
  -8   0  12        2.62      -79.08    221.26 o
  -7   0  12      352.84      324.72    170.09 o
  -6   0  12     2302.30     2380.72    192.17 o
  -5   0  12     1018.48     1266.11    163.54 o
  -4   0  12      159.24      220.27    161.81 o
  -3   0  12      357.27      313.49     65.11 o
  -2   0  12     7130.14     6990.05    362.87 o
  -1   0  12     7718.70     8221.43    394.13 o
   0   0  12      707.12      777.47     73.27 o
   1   0  12     1723.90     1866.97    162.55 o
   2   0  12     1451.70     1871.43    186.11 o
   3   0  12     3078.00     3261.09    374.86 o
   4   0  12       33.28     -289.52    289.52 o
   5   0  12       93.97       48.08    258.69 o
  -9   1  12       21.73      134.02    155.40 o
  -8   1  12       73.29       58.49    158.25 o
  -7   1  12      175.86       78.26    106.17 o
  -6   1  12       23.75       34.53     54.94 o
  -5   1  12       35.67       63.35     64.63 o
  -4   1  12      741.20      775.30     60.37 o
  -3   1  12      576.76      620.40     62.24 o
  -2   1  12      489.48      606.58     99.82 o
  -1   1  12        6.40      -63.51     66.33 o
   0   1  12       14.93       18.75     43.31 o
   1   1  12      986.55      966.66    115.18 o
   2   1  12        2.68       47.44     78.76 o
   3   1  12      196.56       -3.46    120.33 o
   4   1  12        7.90       18.26    146.51 o
   5   1  12       63.41      372.80    269.17 o
  -9   2  12        9.48     -124.84    262.86 o
  -8   2  12        1.58       58.20    114.46 o
  -7   2  12        2.46      -15.19    136.18 o
  -6   2  12      394.51      334.06     75.46 o
  -5   2  12      293.16      210.60     54.21 o
  -4   2  12      476.86      521.82     51.12 o
  -3   2  12      288.83      230.35     32.45 o
  -2   2  12     1650.36     1525.91    104.52 o
  -1   2  12     1132.32      975.67     67.31 o
   0   2  12      735.47      830.00     67.68 o
   1   2  12      174.27      365.57     87.60 o
   2   2  12      524.23      677.04    112.47 o
   3   2  12      153.11       40.30    133.42 o
   4   2  12      278.61      354.22    167.98 o
   5   2  12       23.34       -4.28    225.93 o
  -9   3  12      231.56      -67.46    178.35 o
  -8   3  12      700.93      582.41    184.49 o
  -7   3  12       83.57      131.29    102.70 o
  -6   3  12       25.68      -12.03     74.19 o
  -5   3  12      789.31      644.81     72.71 o
  -4   3  12     2894.98     3087.46    112.44 o
  -3   3  12     1852.33     1899.28     76.49 o
  -2   3  12      187.01      188.56     46.94 o
  -1   3  12     1035.90      942.22     64.95 o
   0   3  12     2089.20     2036.65    110.17 o
   1   3  12     3104.35     3219.19    134.34 o
   2   3  12     2617.59     2616.83    158.44 o
   3   3  12       35.16      -27.44    155.77 o
   4   3  12      317.08      147.41    161.73 o
   5   3  12      662.69      429.13    216.22 o
  -9   4  12       25.58      -38.15    196.32 o
  -8   4  12      186.90      167.52    160.33 o
  -7   4  12       93.26      -39.30    110.14 o
  -6   4  12     1177.80      991.11    125.29 o
  -5   4  12      128.19       92.16     62.64 o
  -4   4  12     1081.50     1092.85     72.06 o
  -3   4  12      716.09      677.45     58.25 o
  -2   4  12     2333.24     2196.43    105.63 o
  -1   4  12      102.75      100.11     41.74 o
   0   4  12        6.25      -11.45     43.45 o
   1   4  12       59.34       64.27     25.90 o
   2   4  12      115.89      176.28     56.94 o
   3   4  12      665.50      516.64    107.80 o
   4   4  12      212.05      236.08    126.79 o
   5   4  12       73.04      -45.02    208.68 o
  -8   5  12      405.77      499.69    165.67 o
  -7   5  12       34.35      -97.65     97.65 o
  -6   5  12      511.21      455.96     93.81 o
  -5   5  12      270.32       44.77     56.74 o
  -4   5  12      109.26       56.34     50.40 o
  -3   5  12       14.44       12.06     37.29 o
  -2   5  12      311.85      298.13     63.80 o
  -1   5  12       45.49      125.63     54.78 o
   0   5  12      941.03      863.60     77.98 o
   1   5  12      606.12      498.47     79.54 o
   2   5  12        6.01       -1.76     54.53 o
   3   5  12       22.57      -66.95    103.64 o
   4   5  12      214.49       73.85    137.71 o
   5   5  12      191.33     -121.75    263.20 o
  -8   6  12      115.22     -123.83    158.15 o
  -7   6  12      695.61      778.70    158.26 o
  -6   6  12     1913.20     1850.48    134.01 o
  -5   6  12      676.85      676.74    104.07 o
  -4   6  12      328.64      208.34    121.17 o
  -3   6  12      554.02      580.53     53.00 o
  -2   6  12     1632.79     1715.95     92.04 o
  -1   6  12     2284.58     2225.89    109.64 o
   0   6  12      448.85      448.11     63.12 o
   1   6  12        1.29        9.96     70.13 o
   2   6  12       59.55      120.99     45.31 o
   3   6  12        9.95      -82.41     82.41 o
   4   6  12       32.53       20.54    278.87 o
   5   6  12        4.96      227.92    487.03 o
  -8   7  12       10.70       18.71    138.24 o
  -7   7  12       15.31       78.49     89.21 o
  -6   7  12       39.01      -43.27     78.84 o
  -5   7  12        2.15        7.66     54.26 o
  -4   7  12     1224.26     1266.44     88.58 o
  -3   7  12      504.82      391.54     54.88 o
  -2   7  12      455.14      491.11     61.14 o
  -1   7  12      370.80      384.37     56.46 o
   0   7  12      158.67       73.44     67.63 o
   1   7  12       13.56      110.82     85.78 o
   2   7  12       59.70      155.47     68.08 o
   3   7  12       63.87        7.64    137.83 o
   4   7  12       31.08      -37.48    141.01 o
   5   7  12       22.40       92.48    318.92 o
  -8   8  12        0.28      -89.50    151.67 o
  -7   8  12      163.16      326.29    125.20 o
  -6   8  12     1902.65     2112.22    160.98 o
  -5   8  12      469.55      561.61     79.86 o
  -4   8  12       45.65       25.24     37.72 o
  -3   8  12      881.19      819.18     65.11 o
  -2   8  12      760.67      770.32     75.02 o
  -1   8  12      284.42      158.06     54.90 o
   0   8  12       82.30       34.14     55.37 o
   1   8  12      502.75      427.99     81.85 o
   2   8  12       44.83       19.89     54.47 o
   3   8  12        4.43      -46.43     77.99 o
   4   8  12      102.47      249.31    152.33 o
   5   8  12        3.91      -56.08    213.78 o
  -8   9  12      491.11      312.69    181.59 o
  -7   9  12      272.76      335.66    224.43 o
  -6   9  12        0.42      -59.57     81.85 o
  -5   9  12      248.72      395.00     75.75 o
  -4   9  12      631.60      759.86     75.41 o
  -3   9  12      463.79      408.19     60.93 o
  -2   9  12        3.45       32.75     31.29 o
  -1   9  12      804.34      778.92     77.63 o
   0   9  12       20.83        0.33     51.89 o
   1   9  12      924.25      915.46    126.60 o
   2   9  12       44.87       13.15     50.26 o
   3   9  12        0.08      -69.81     79.61 o
   4   9  12        1.56      224.87    179.29 o
   5   9  12       80.82      395.47    297.33 o
  -8  10  12       82.58      308.21    172.98 o
  -7  10  12        3.26     -118.61    118.61 o
  -6  10  12        9.65        0.31     91.80 o
  -5  10  12       54.85       53.84     60.44 o
  -4  10  12       84.86       73.55     45.74 o
  -3  10  12      382.77      486.75     57.97 o
  -2  10  12      173.90      168.43     51.20 o
  -1  10  12        2.00      -26.77     49.92 o
   0  10  12      164.11      229.48     81.25 o
   1  10  12        1.79      -50.51    114.88 o
   2  10  12       78.91      -49.91     49.91 o
   3  10  12       48.85      -20.61     91.53 o
   4  10  12        0.44       92.22    153.01 o
  -8  11  12      153.12      174.72    246.59 o
  -7  11  12       54.60      -64.23    109.45 o
  -6  11  12       60.07      178.42     78.45 o
  -5  11  12      436.12      600.31     99.26 o
  -4  11  12      368.66      305.78     65.17 o
  -3  11  12      757.31      767.82    110.53 o
  -2  11  12       70.04       23.73     31.86 o
  -1  11  12      899.18      904.58     86.64 o
   0  11  12       78.79       33.80     67.72 o
   1  11  12     1620.95     1600.85    130.28 o
   2  11  12      852.51      666.22    138.67 o
   3  11  12        0.89     -178.73    178.73 o
   4  11  12      188.12      215.66    175.27 o
  -8  12  12       10.84      135.40    271.23 o
  -7  12  12       10.05      -81.97    121.21 o
  -6  12  12      307.23      298.31     83.47 o
  -5  12  12      978.67     1096.46    134.65 o
  -4  12  12      148.49       73.70     72.24 o
  -3  12  12        8.77       -7.12     60.27 o
  -2  12  12      797.43      944.86     79.11 o
  -1  12  12     1658.20     1753.27    106.95 o
   0  12  12       74.96      107.24    121.98 o
   1  12  12        3.94       60.04     68.51 o
   2  12  12      950.71     1039.37    306.30 o
   3  12  12      993.22     1000.01    187.82 o
   4  12  12      227.27      -37.84    157.53 o
  -7  13  12       80.97       82.34    219.88 o
  -6  13  12      184.64      156.63     72.24 o
  -5  13  12        9.09       75.29     55.01 o
  -4  13  12       60.65      104.42     55.96 o
  -3  13  12       62.91      155.43     45.29 o
  -2  13  12       27.28      -36.93     36.93 o
  -1  13  12      181.70      132.19     47.43 o
   0  13  12        2.91      -46.34     57.17 o
   1  13  12        1.57      -40.19    106.42 o
   2  13  12      229.07      156.63    114.58 o
   3  13  12       51.01      -20.88    133.98 o
   4  13  12        1.74      549.31    427.88 o
  -7  14  12       69.18     -114.79    235.00 o
  -6  14  12     1041.11     1351.07    304.20 o
  -5  14  12      649.89      750.51    108.54 o
  -4  14  12      159.49      106.49     75.58 o
  -3  14  12      627.33      637.46     71.99 o
  -2  14  12     1167.97     1155.72     75.26 o
  -1  14  12     3514.83     3212.09    134.85 o
   0  14  12      716.43      707.70    120.57 o
   1  14  12       26.60      -25.28     82.88 o
   2  14  12      417.65      131.02    299.86 o
   3  14  12      477.08      256.91    179.18 o
   4  14  12      247.39      276.39    216.03 o
  -7  15  12        3.84      289.69    260.15 o
  -6  15  12      310.30     -305.49    305.49 o
  -5  15  12      136.99      -50.23    200.31 o
  -4  15  12      502.28      328.65    142.65 o
  -3  15  12      304.32      375.62    124.10 o
  -2  15  12      365.21      288.73     66.82 o
  -1  15  12      341.53      385.13     55.42 o
   0  15  12      407.97      322.19    126.60 o
   1  15  12      893.43      850.29    136.23 o
   2  15  12       10.65      -25.81    112.94 o
   3  15  12        1.05     -133.74    133.74 o
  -7  16  12       50.75     -268.22    268.22 o
  -6  16  12        7.60     -141.32    201.08 o
  -5  16  12        1.19      -40.61    265.90 o
  -4  16  12       37.97        1.59    148.84 o
  -3  16  12       22.02      155.75    131.30 o
  -2  16  12      189.23      354.51     82.27 o
  -1  16  12       89.13       24.65     48.20 o
   0  16  12       56.82       82.20     82.73 o
   1  16  12       96.25      130.86     84.78 o
   2  16  12       75.17        8.76    115.81 o
   3  16  12       53.16     -225.20    225.20 o
  -6  17  12        0.18      -16.48    396.75 o
  -5  17  12      103.25      399.93    204.34 o
  -4  17  12     1333.90     1839.18    610.84 o
  -3  17  12      538.40      749.47    116.10 o
  -2  17  12      181.14      132.42     35.65 o
  -1  17  12      185.32      193.57     67.98 o
   0  17  12     1064.74      921.17    110.57 o
   1  17  12      986.16     1118.54    151.66 o
   2  17  12       37.37     -178.96    178.96 o
   3  17  12        0.60      -91.19    323.04 o
  -6  18  12      253.41       41.04    270.71 o
  -5  18  12       51.94     -195.73    195.73 o
  -4  18  12      242.11      133.27    181.77 o
  -3  18  12      239.81      379.21    135.15 o
  -2  18  12      375.77      277.80    100.08 o
  -1  18  12      469.87      357.38     86.77 o
   0  18  12      213.97      422.17    152.40 o
   1  18  12       65.76      165.31    128.86 o
   2  18  12       87.47      190.56    152.22 o
  -6  19  12       11.25      539.36    383.27 o
  -5  19  12       69.82      219.13    181.93 o
  -4  19  12        3.32       32.56    166.65 o
  -3  19  12       25.02     -127.44    130.14 o
  -2  19  12       33.54      -94.12    120.95 o
  -1  19  12       85.81       45.65    126.95 o
   0  19  12       28.45      107.96    164.43 o
   1  19  12       23.25        8.18    177.63 o
   2  19  12       10.86      210.44    141.69 o
  -5  20  12        2.41       44.47    235.09 o
  -4  20  12       64.53      167.69    189.71 o
  -3  20  12       89.16      253.32    206.74 o
  -2  20  12      142.37       59.41    176.33 o
  -1  20  12      115.55     -138.13    303.42 o
   0  20  12      150.02      259.84    150.88 o
   1  20  12      110.71      -99.12    184.90 o
   2  20  12       10.57       63.36    250.54 o
  -4  21  12      231.13      295.76    226.74 o
  -3  21  12       33.41      156.53    188.91 o
  -2  21  12      238.01      303.07    181.84 o
  -1  21  12      155.62      196.97    182.45 o
   0  21  12       51.98      -60.42    188.24 o
   1  21  12       16.43       64.06    198.25 o
  -4  22  12        0.71     -131.88    446.98 o
  -3  22  12       21.35        4.43    224.98 o
  -2  22  12       25.85       27.24    178.63 o
  -1  22  12       31.75      218.06    422.55 o
   0  22  12        0.13      129.97    276.55 o
  -3  23  12      247.64      495.15    281.02 o
  -2  23  12       15.85       49.85    209.07 o
  -1  23  12      100.60      241.02    219.42 o
  -9   1  13      438.20      180.19    173.17 o
  -8   1  13      238.27      155.28    130.67 o
  -7   1  13      260.59      230.77    206.45 o
  -6   1  13      315.89      320.52     78.35 o
  -5   1  13     2215.67     2223.33    112.28 o
  -4   1  13     2349.14     2250.46    100.16 o
  -3   1  13       28.23      -50.32     50.32 o
  -2   1  13      220.07      268.91     73.79 o
  -1   1  13     3618.35     3728.77    179.31 o
   0   1  13     1652.13     1538.96     65.48 o
   1   1  13      923.14     1163.89    212.93 o
   2   1  13      209.06      181.59    127.23 o
   3   1  13      603.84      400.42    201.30 o
   4   1  13     1312.01     1573.64    247.98 o
   5   1  13       50.28      476.95    409.12 o
  -8   2  13       31.42      -14.86    124.45 o
  -7   2  13      152.68      132.43     96.60 o
  -6   2  13      249.44      487.95     90.37 o
  -5   2  13        1.07      -54.22     64.05 o
  -4   2  13     1018.02     1163.06     76.01 o
  -3   2  13     4761.55     4889.73    151.34 o
  -2   2  13     5552.89     5322.93    221.46 o
  -1   2  13      557.04      590.46     57.05 o
   0   2  13      113.01      122.77     53.94 o
   1   2  13      941.25     1010.99    104.72 o
   2   2  13     2188.85     2034.50    302.14 o
   3   2  13       94.97       17.99    215.20 o
   4   2  13      262.77      355.99    315.96 o
   5   2  13      172.44       75.35    406.41 o
  -8   3  13       13.87     -175.39    175.39 o
  -7   3  13        8.53       20.72    107.78 o
  -6   3  13      267.91       64.76     70.43 o
  -5   3  13      148.33      196.22     59.65 o
  -4   3  13      160.13       74.52     66.74 o
  -3   3  13      197.87      206.53     43.11 o
  -2   3  13        5.26      -24.62     50.13 o
  -1   3  13     2251.59     2299.57    100.11 o
   0   3  13      344.64      426.05     63.40 o
   1   3  13       36.35       55.45     34.25 o
   2   3  13        0.02      -41.02    117.01 o
   3   3  13      378.17      384.63    153.60 o
   4   3  13        0.19     -190.12    286.94 o
   5   3  13        4.96     -124.20    269.38 o
  -8   4  13      169.91       26.34    146.96 o
  -7   4  13      278.50      291.57     98.50 o
  -6   4  13      499.30      492.35     87.38 o
  -5   4  13      270.37      213.59     64.51 o
  -4   4  13       27.59       59.94     45.70 o
  -3   4  13       63.31       16.59     30.78 o
  -2   4  13     6160.32     6002.94    213.45 o
  -1   4  13      866.89      908.30     74.65 o
   0   4  13       58.15       10.12     49.55 o
   1   4  13     1439.16     1512.65    152.40 o
   2   4  13      327.23      305.69     73.18 o
   3   4  13      185.17      -22.46     94.87 o
   4   4  13        0.10      100.14    146.40 o
   5   4  13      368.05      267.97    310.22 o
  -8   5  13       61.21      282.23    200.14 o
  -7   5  13       42.69      -30.81    124.97 o
  -6   5  13      226.03      140.22     65.20 o
  -5   5  13      173.25      191.97     58.58 o
  -4   5  13     1928.74     1957.68    101.77 o
  -3   5  13      222.14      244.83     43.02 o
  -2   5  13       14.81       36.96     45.88 o
  -1   5  13       46.02       28.65     50.84 o
   0   5  13      384.57      441.81     63.21 o
   1   5  13      859.90      786.80     93.13 o
   2   5  13        2.48      -13.88     49.05 o
   3   5  13       57.04        0.24     96.44 o
   4   5  13      108.40       19.43    143.92 o
   5   5  13      312.37      -38.12    305.06 o
  -8   6  13      104.32       14.71    170.07 o
  -7   6  13       18.33       79.43    234.22 o
  -6   6  13       15.21       70.60     64.05 o
  -5   6  13      268.48      160.17     62.55 o
  -4   6  13       68.89      185.34     56.85 o
  -3   6  13       68.03       41.89     42.31 o
  -2   6  13      304.90      328.90     53.23 o
  -1   6  13      969.70      876.83     73.88 o
   0   6  13      197.96      155.19     59.23 o
   1   6  13       25.97       40.66     78.20 o
   2   6  13      163.19      201.65    171.44 o
   3   6  13       78.49      100.25     91.77 o
   4   6  13        4.09       28.45    172.83 o
  -8   7  13      119.63      703.70    327.12 o
  -7   7  13       44.29     -106.98    106.98 o
  -6   7  13      185.28      203.73     74.89 o
  -5   7  13     1009.63      985.92    115.38 o
  -4   7  13      821.87      916.62     81.18 o
  -3   7  13      351.05      358.42     63.82 o
  -2   7  13       56.63       80.93     49.68 o
  -1   7  13      322.32      313.43     68.40 o
   0   7  13       64.79       27.51     77.95 o
   1   7  13      351.65      226.70     91.30 o
   2   7  13       12.26       -3.73     91.86 o
   3   7  13        1.96     -128.91    128.91 o
   4   7  13       70.14       94.07    153.39 o
  -8   8  13      279.17      239.18    131.94 o
  -7   8  13      248.68      344.14    140.35 o
  -6   8  13      560.37      503.55    102.11 o
  -5   8  13       16.32        3.93     68.90 o
  -4   8  13     1316.10     1321.61     90.08 o
  -3   8  13      102.64      163.57     52.26 o
  -2   8  13     1746.05     1629.42    106.05 o
  -1   8  13        9.17       -8.27     56.97 o
   0   8  13      200.10      189.20     81.42 o
   1   8  13      284.98      287.51     95.94 o
   2   8  13      300.27      242.40     61.79 o
   3   8  13        2.86       31.73    137.61 o
   4   8  13      114.97      376.77    194.36 o
  -8   9  13      127.40      -23.87    341.55 o
  -7   9  13       14.55      -17.62    134.74 o
  -6   9  13       15.73      122.96    101.12 o
  -5   9  13      485.60      465.78     72.82 o
  -4   9  13      100.34      129.45     63.07 o
  -3   9  13       75.19      114.41     60.83 o
  -2   9  13       25.40      -12.59     45.93 o
  -1   9  13      325.28      116.65    109.05 o
   0   9  13      197.91       84.50     56.02 o
   1   9  13       51.75      -59.95     88.21 o
   2   9  13      183.22      139.81     59.86 o
   3   9  13       34.24      112.56    126.49 o
   4   9  13       24.79      104.52    210.30 o
  -8  10  13       18.33      268.05    275.95 o
  -7  10  13      269.62      606.16    153.95 o
  -6  10  13      366.56      204.83     83.58 o
  -5  10  13        1.47       -6.87     80.59 o
  -4  10  13      655.34      651.11     78.07 o
  -3  10  13      806.72      848.75     71.51 o
  -2  10  13     2077.39     2246.30    114.98 o
  -1  10  13       49.38      -51.07     84.58 o
   0  10  13       12.44       38.76     58.68 o
   1  10  13      539.50      693.18     91.43 o
   2  10  13      618.62      821.37    147.53 o
   3  10  13      105.34      517.09    415.08 o
   4  10  13       69.02      302.22    208.38 o
  -8  11  13       85.01      -48.08    376.15 o
  -7  11  13      142.62      215.92    104.29 o
  -6  11  13       41.70       46.06    110.64 o
  -5  11  13      464.08      661.53     96.95 o
  -4  11  13      613.89      556.65     73.88 o
  -3  11  13      391.68      440.64     64.66 o
  -2  11  13        3.13       19.64     29.69 o
  -1  11  13       84.76       33.76     75.14 o
   0  11  13      492.98      538.90     99.57 o
   1  11  13       41.65      -25.11     88.88 o
   2  11  13       10.04       68.27    126.93 o
   3  11  13       52.77      137.02    161.97 o
   4  11  13       61.37      187.71    190.03 o
  -7  12  13      318.58      806.90    254.14 o
  -6  12  13        1.26       90.62    112.52 o
  -5  12  13        7.17      -21.03     61.64 o
  -4  12  13      108.40      108.54     51.23 o
  -3  12  13      831.41      922.77     79.94 o
  -2  12  13     1816.56     1693.49     77.10 o
  -1  12  13      120.26      183.68     66.23 o
   0  12  13       50.58      126.87    104.82 o
   1  12  13      138.20      170.88    142.33 o
   2  12  13       32.85      146.16    116.19 o
   3  12  13       60.00     -153.77    169.63 o
   4  12  13        5.97     -137.90    451.92 o
  -7  13  13       10.27     -112.65    329.35 o
  -6  13  13       73.59      135.32     98.42 o
  -5  13  13      381.62      400.89     90.64 o
  -4  13  13     1258.47     1351.35     92.71 o
  -3  13  13      588.08      695.32     72.44 o
  -2  13  13      711.19      694.92     62.57 o
  -1  13  13      821.15      906.53     91.71 o
   0  13  13     1987.59     1933.93    142.47 o
   1  13  13      313.06      417.27    108.01 o
   2  13  13        4.97      -47.09    158.11 o
   3  13  13      403.49      118.92    165.42 o
  -7  14  13       38.62     -112.22    248.65 o
  -6  14  13       42.06       16.91    232.85 o
  -5  14  13       51.24      -13.53     76.22 o
  -4  14  13       20.70       37.74     59.78 o
  -3  14  13       31.87       68.34     44.28 o
  -2  14  13     1240.37     1181.25     80.14 o
  -1  14  13       14.80       20.42     69.38 o
   0  14  13       15.03       28.93     81.29 o
   1  14  13      188.35      152.53     88.41 o
   2  14  13      403.10      217.78    167.94 o
   3  14  13      183.92      395.62    207.30 o
  -7  15  13        8.63     -235.51    396.07 o
  -6  15  13       72.45      202.54    255.52 o
  -5  15  13      399.77      964.88    232.68 o
  -4  15  13      303.74      317.47     39.25 o
  -3  15  13       48.65        5.02     40.36 o
  -2  15  13      100.48       31.69     51.25 o
  -1  15  13      443.93      510.01     81.09 o
   0  15  13      476.55      560.21    105.44 o
   1  15  13      303.38      105.67    106.78 o
   2  15  13        2.15     -134.68    153.26 o
   3  15  13      198.06      186.01    236.36 o
  -6  16  13      558.02     1041.21    295.53 o
  -5  16  13       32.92     -183.57    199.19 o
  -4  16  13       57.04      -84.61    150.82 o
  -3  16  13      271.10      274.42     66.38 o
  -2  16  13     1445.10     1253.28     96.19 o
  -1  16  13      147.91      181.05     95.63 o
   0  16  13       72.59       69.11     74.05 o
   1  16  13      545.41      658.89    130.56 o
   2  16  13      480.01      422.82    132.29 o
   3  16  13      213.55      446.70    215.34 o
  -6  17  13        2.45      -39.24    265.30 o
  -5  17  13      138.60      281.70    265.99 o
  -4  17  13        1.80      -90.90    174.19 o
  -3  17  13      130.38      165.18    152.81 o
  -2  17  13        0.93       22.52     60.73 o
  -1  17  13        1.45       77.88     90.11 o
   0  17  13      123.84       80.16    104.39 o
   1  17  13       98.78      233.25    184.59 o
   2  17  13       78.13     -133.12    133.12 o
  -6  18  13       12.93      188.72    248.13 o
  -5  18  13       10.60      122.26    232.51 o
  -4  18  13       97.09     -196.49    196.49 o
  -3  18  13      398.15      329.48    167.35 o
  -2  18  13      611.31      459.27    154.59 o
  -1  18  13      294.93      297.99    103.12 o
   0  18  13       89.25       79.92    123.06 o
   1  18  13      226.60      179.11    123.87 o
   2  18  13      151.48      240.65    169.69 o
  -5  19  13      306.18      -33.09    191.19 o
  -4  19  13       22.96       48.90    180.02 o
  -3  19  13      155.18      211.68    195.13 o
  -2  19  13       60.17      276.17    165.24 o
  -1  19  13      391.63      216.37    191.62 o
   0  19  13      201.81      333.66    170.00 o
   1  19  13        8.28      -94.53    201.20 o
  -5  20  13       64.49      -64.14    200.43 o
  -4  20  13       38.86       98.10    248.64 o
  -3  20  13       21.87      -21.62    185.49 o
  -2  20  13        1.39      -47.67    250.11 o
  -1  20  13       73.06      214.00    179.37 o
   0  20  13       42.02      280.57    221.04 o
   1  20  13       17.07      -95.29    352.84 o
  -4  21  13      222.90      370.68    234.70 o
  -3  21  13       40.82      266.69    240.87 o
  -2  21  13       88.98      311.59    188.80 o
  -1  21  13       51.85      236.03    224.95 o
   0  21  13       13.72      -15.32    239.16 o
  -3  22  13       62.37       56.39    421.95 o
  -2  22  13      281.33      435.75    214.16 o
  -1  22  13      153.47     -151.02    201.24 o
  -8   0  14      288.75      458.06    189.66 o
  -7   0  14       78.57      270.63    232.25 o
  -6   0  14      420.34      243.81    124.69 o
  -5   0  14      494.99      514.25     97.14 o
  -4   0  14     2277.44     2365.43    163.19 o
  -3   0  14     2462.48     2350.16    164.39 o
  -2   0  14     2879.64     3438.99    420.71 o
  -1   0  14      859.35      761.82    157.12 o
   0   0  14     1464.05     1524.50     97.95 o
   1   0  14     3497.29     3562.87    206.80 o
   2   0  14     1524.43     2377.60    341.98 o
   3   0  14      779.77      298.53    208.21 o
   4   0  14      532.36      541.00    411.69 o
  -8   1  14       15.64       80.92    132.68 o
  -7   1  14        0.64      -10.74    130.76 o
  -6   1  14      153.92      142.90     59.76 o
  -5   1  14      810.66      873.49     83.16 o
  -4   1  14       13.66      126.58     53.15 o
  -3   1  14      287.06      247.59     44.19 o
  -2   1  14     1873.19     1968.51    127.61 o
  -1   1  14      113.76        8.07     68.14 o
   0   1  14      141.93      129.62     47.18 o
   1   1  14       48.50       49.17     79.70 o
   2   1  14       34.78       33.40    110.10 o
   3   1  14      328.10      456.34    228.56 o
   4   1  14      138.98      -85.93    289.90 o
  -8   2  14       59.08      295.87    191.33 o
  -7   2  14       91.00       88.27    120.61 o
  -6   2  14        5.69       37.64     77.06 o
  -5   2  14       22.99       11.79     50.42 o
  -4   2  14      355.59      423.25     70.06 o
  -3   2  14      335.65      347.90     61.69 o
  -2   2  14      872.88     1015.29    134.93 o
  -1   2  14      185.95      320.25    109.39 o
   0   2  14      654.39      526.92     90.78 o
   1   2  14      750.05      771.41     48.82 o
   2   2  14      321.71      254.21    137.43 o
   3   2  14       30.24       81.13    175.20 o
   4   2  14      233.60      -83.33    234.70 o
  -8   3  14       30.89       57.17    131.03 o
  -7   3  14      141.96       80.73    108.92 o
  -6   3  14      482.30      562.68     98.39 o
  -5   3  14     2222.05     2170.84    115.88 o
  -4   3  14       19.96       72.62     51.57 o
  -3   3  14      851.31      775.46     72.12 o
  -2   3  14     1969.41     2154.85    168.76 o
  -1   3  14      453.96      460.17     63.03 o
   0   3  14     1614.81     1567.41     97.68 o
   1   3  14       86.04       87.61    174.66 o
   2   3  14      242.61      249.50    128.45 o
   3   3  14       28.97       63.92    166.05 o
   4   3  14      460.65      212.51    657.51 o
  -8   4  14       88.22      -15.93    187.17 o
  -7   4  14       57.87       -9.91    130.13 o
  -6   4  14      264.82      507.97    114.37 o
  -5   4  14       49.61      -31.27     72.65 o
  -4   4  14       98.87      123.31     58.73 o
  -3   4  14       36.33        3.51     41.93 o
  -2   4  14       68.03        1.46     46.45 o
  -1   4  14        5.92       29.10     53.47 o
   0   4  14       47.86      -14.97     53.06 o
   1   4  14       45.86        7.65     87.35 o
   2   4  14      133.52      212.34     97.90 o
   3   4  14        6.41      128.27    156.16 o
   4   4  14      160.64       65.59    203.82 o
  -8   5  14        0.48       16.26    143.53 o
  -7   5  14      156.95      128.69     95.65 o
  -6   5  14      968.16      833.77    113.88 o
  -5   5  14      813.17     1068.71    120.64 o
  -4   5  14      150.50      111.00     47.87 o
  -3   5  14       11.80       33.06     36.98 o
  -2   5  14      641.93      713.06     78.29 o
  -1   5  14       10.98      -15.60     48.83 o
   0   5  14      436.47      478.23     88.24 o
   1   5  14       54.53      145.15    103.97 o
   2   5  14      369.27      358.99     69.38 o
   3   5  14       60.63      197.90    197.69 o
   4   5  14      188.75      298.88    172.36 o
  -8   6  14      376.97      448.90    208.15 o
  -7   6  14      480.36      509.74    128.91 o
  -6   6  14       15.24      109.80     85.53 o
  -5   6  14      578.92      512.80     79.05 o
  -4   6  14      180.50      210.77     63.94 o
  -3   6  14     2645.26     2586.85    112.35 o
  -2   6  14      393.38      420.81     64.17 o
  -1   6  14      656.97      616.95     79.79 o
   0   6  14      551.54      551.36     86.57 o
   1   6  14     2123.94     2060.81    155.52 o
   2   6  14      306.23      330.82     58.22 o
   3   6  14       21.51     -211.61    211.61 o
   4   6  14       24.27       91.05    309.52 o
  -8   7  14       13.08      -12.79    188.30 o
  -7   7  14       90.43       17.32    156.56 o
  -6   7  14        3.32        5.30     89.23 o
  -5   7  14      718.13      803.49     99.43 o
  -4   7  14       73.76      -40.22     48.68 o
  -3   7  14       12.82       54.64     29.67 o
  -2   7  14        4.96      -20.87     53.05 o
  -1   7  14     1504.17     1593.78    100.66 o
   0   7  14      390.43      551.21     99.98 o
   1   7  14      231.52      213.51     89.10 o
   2   7  14        3.29      -33.63    150.78 o
   3   7  14       30.28     -153.76    167.50 o
   4   7  14       94.51      320.27    203.61 o
  -8   8  14      215.92      513.94    312.31 o
  -7   8  14      315.90      316.50    121.28 o
  -6   8  14        2.68       41.33     83.21 o
  -5   8  14       48.16      -35.90     62.55 o
  -4   8  14      582.57      746.12    114.89 o
  -3   8  14      298.68      279.31     42.87 o
  -2   8  14      184.72      249.75     67.38 o
  -1   8  14       68.90       71.57     52.23 o
   0   8  14      153.39       62.89    148.14 o
   1   8  14      503.26      487.66    106.75 o
   2   8  14      296.03      236.78    172.19 o
   3   8  14       31.41       78.78    185.84 o
   4   8  14       81.42     -181.17    218.00 o
  -8   9  14       16.45      115.85    149.02 o
  -7   9  14        8.51      -18.82    130.89 o
  -6   9  14      705.25      647.48    114.87 o
  -5   9  14     3182.78     3376.13    176.54 o
  -4   9  14      303.58      370.18     71.58 o
  -3   9  14        5.83       70.94     33.74 o
  -2   9  14      544.18      641.84    121.60 o
  -1   9  14      251.77      218.12     85.71 o
   0   9  14     1014.68     1046.37    108.85 o
   1   9  14        8.66       86.43    151.76 o
   2   9  14      115.89      -40.39    196.62 o
   3   9  14      100.79      297.15    220.99 o
   4   9  14      250.22      845.84    364.51 o
  -8  10  14       77.81      148.62    254.66 o
  -7  10  14        0.49     -102.39    168.11 o
  -6  10  14       19.73      146.04    132.03 o
  -5  10  14      322.58      315.78     83.45 o
  -4  10  14       87.91      138.21     77.86 o
  -3  10  14        6.35      -28.16    112.66 o
  -2  10  14        3.52       16.42     60.07 o
  -1  10  14       63.14      126.43     68.29 o
   0  10  14       78.15      -14.11     72.67 o
   1  10  14       55.36       33.66    116.81 o
   2  10  14        6.97       44.53    126.00 o
   3  10  14        8.08      140.36    162.50 o
  -7  11  14       19.72      -18.73    101.65 o
  -6  11  14      405.19      506.75    114.83 o
  -5  11  14     1978.75     2047.29    153.78 o
  -4  11  14      195.59      234.36     67.45 o
  -3  11  14       62.99      135.88     54.22 o
  -2  11  14      688.42      716.00     92.10 o
  -1  11  14     1238.10     1176.44    150.47 o
   0  11  14      502.29      496.69     97.10 o
   1  11  14        2.30       85.62    125.86 o
   2  11  14      110.36       45.81    140.30 o
   3  11  14       67.69       66.58    204.60 o
  -7  12  14      145.76      309.09    244.95 o
  -6  12  14       16.00       42.49    171.50 o
  -5  12  14      105.28      147.02     77.60 o
  -4  12  14      372.11      447.85     75.08 o
  -3  12  14     1354.84     1349.19     92.01 o
  -2  12  14      374.18      315.12     66.86 o
  -1  12  14       10.91       77.61     67.85 o
   0  12  14      271.74      148.59    116.76 o
   1  12  14      704.45      709.92    161.98 o
   2  12  14       54.65      -49.28    250.02 o
   3  12  14       80.36      151.00    174.42 o
  -7  13  14       10.42     -168.97    264.44 o
  -6  13  14       25.39      219.03    315.87 o
  -5  13  14      161.70      260.82    163.69 o
  -4  13  14       32.33      -69.38    107.14 o
  -3  13  14      203.96      277.89     71.93 o
  -2  13  14       13.93      -72.31     72.31 o
  -1  13  14       25.66       60.57     89.59 o
   0  13  14       18.96        8.07     86.36 o
   1  13  14       90.01       55.84    163.52 o
   2  13  14        2.12       51.25    150.69 o
   3  13  14        0.71       28.27    286.90 o
  -7  14  14       36.12      451.70    420.19 o
  -6  14  14       10.72      220.57    310.38 o
  -5  14  14        5.20      -96.76    209.07 o
  -4  14  14      430.14      588.38     97.38 o
  -3  14  14      985.62      805.30    148.77 o
  -2  14  14      135.62      185.12     96.39 o
  -1  14  14        2.97      -57.71     75.32 o
   0  14  14      850.50      775.16    109.66 o
   1  14  14      662.62      832.17    119.01 o
   2  14  14      374.01      319.18    192.46 o
   3  14  14       91.93      -39.74    303.12 o
  -6  15  14       95.03      149.57    229.67 o
  -5  15  14       95.77     -285.91    285.91 o
  -4  15  14       94.76      144.90    103.46 o
  -3  15  14      183.97      127.29     58.43 o
  -2  15  14      468.35      730.41    102.84 o
  -1  15  14      182.90      130.19    213.99 o
   0  15  14      506.62      593.15    249.05 o
   1  15  14      102.89      212.59    139.86 o
   2  15  14      231.78      407.04    133.25 o
  -6  16  14        3.97     -175.41    373.06 o
  -5  16  14        4.96        8.93    219.54 o
  -4  16  14        3.29      181.96    185.88 o
  -3  16  14        4.15       24.62    158.06 o
  -2  16  14        8.03       90.08     71.45 o
  -1  16  14        0.79      -80.92     94.18 o
   0  16  14       26.16      -54.44    114.25 o
   1  16  14       76.81       77.13    151.28 o
   2  16  14       31.98      -46.37    146.80 o
  -6  17  14      205.26      278.96    259.64 o
  -5  17  14      304.20      332.96    356.14 o
  -4  17  14       59.68      320.96    191.79 o
  -3  17  14        0.28      282.88    173.56 o
  -2  17  14      328.60      243.29    106.10 o
  -1  17  14      107.77       75.62     98.20 o
   0  17  14      224.69      181.15    119.98 o
   1  17  14       77.75      476.55    227.88 o
   2  17  14      279.42      390.25    379.33 o
  -5  18  14        0.36      -54.95    264.87 o
  -4  18  14       43.81      357.63    475.61 o
  -3  18  14      157.30      490.49    252.28 o
  -2  18  14        6.27      228.16    146.18 o
  -1  18  14        5.33     -146.60    163.86 o
   0  18  14       79.92      228.21     99.71 o
   1  18  14       42.61       99.32    123.54 o
  -5  19  14        7.65      -16.45    222.72 o
  -4  19  14        0.44      243.48    373.23 o
  -3  19  14       10.88      -66.44    167.39 o
  -2  19  14       50.08      -77.21    214.43 o
  -1  19  14       33.17      299.45    238.91 o
   0  19  14       10.67      -64.06    174.71 o
   1  19  14        4.53      146.48    355.58 o
  -4  20  14      149.50       35.26    204.39 o
  -3  20  14      475.53      388.38    476.82 o
  -2  20  14      164.63      438.75    236.03 o
  -1  20  14       10.60     -217.56    299.56 o
   0  20  14      286.04      254.85    274.62 o
  -3  21  14       13.91      -10.24    374.60 o
  -2  21  14      214.72       68.34    329.87 o
  -1  21  14       69.87        0.67    191.16 o
  -8   1  15       35.82      304.82    187.39 o
  -7   1  15      670.12      442.26    167.29 o
  -6   1  15      780.45      721.73     89.32 o
  -5   1  15      880.99      699.97    123.86 o
  -4   1  15       99.89      115.38     45.75 o
  -3   1  15     2766.52     2375.77    196.58 o
  -2   1  15      987.49      971.54    104.44 o
  -1   1  15     1662.39     1994.80    149.00 o
   0   1  15      466.47      283.50    108.56 o
   1   1  15      370.00      408.39     72.22 o
   2   1  15      134.01       48.49    159.45 o
   3   1  15      171.83      -88.77    178.43 o
   4   1  15       35.20      -28.52    231.04 o
  -8   2  15      191.79      244.81    199.06 o
  -7   2  15       45.84     -117.88    205.20 o
  -6   2  15        7.59      -49.55     73.76 o
  -5   2  15      288.56      277.18     64.81 o
  -4   2  15      216.28      141.82     63.56 o
  -3   2  15     2629.00     2768.28    158.01 o
  -2   2  15     1772.40     1801.12    204.54 o
  -1   2  15      248.31      265.62     54.48 o
   0   2  15      408.32      445.82     75.13 o
   1   2  15     1004.74      937.62     93.29 o
   2   2  15      202.49      305.77    168.86 o
   3   2  15       49.98     -176.01    176.01 o
   4   2  15      162.96     -194.49    366.70 o
  -8   3  15       12.89      -19.27    137.30 o
  -7   3  15        6.95      -17.96    138.67 o
  -6   3  15       65.86      160.72    114.25 o
  -5   3  15       16.22      -62.61     62.61 o
  -4   3  15      140.74      153.28     53.14 o
  -3   3  15      720.19      717.32     94.88 o
  -2   3  15      461.08      303.91    103.30 o
  -1   3  15      436.53      468.66     67.66 o
   0   3  15      373.70      356.16     68.43 o
   1   3  15      324.80      605.69    230.70 o
   2   3  15       89.76      109.34    152.52 o
   3   3  15       48.59      -35.11    172.37 o
   4   3  15        0.03      -91.24    274.25 o
  -8   4  15      313.46       -6.98    157.70 o
  -7   4  15       24.49      -61.15    113.21 o
  -6   4  15        0.21      -15.58     72.45 o
  -5   4  15      606.44      688.77     83.88 o
  -4   4  15      446.91      558.73     59.57 o
  -3   4  15      979.00      981.80     99.09 o
  -2   4  15        0.28       42.08     54.51 o
  -1   4  15        4.01       -9.10     54.16 o
   0   4  15      796.65      823.04     92.64 o
   1   4  15      905.60     1028.78    107.17 o
   2   4  15       53.35      -43.18    150.25 o
   3   4  15      301.36       84.90    198.91 o
   4   4  15      299.11      253.21    244.56 o
  -8   5  15        0.79      234.41    168.73 o
  -7   5  15       20.55      -20.03    220.96 o
  -6   5  15      607.18      705.44    110.12 o
  -5   5  15        5.58        7.33     60.47 o
  -4   5  15        2.51       11.83     48.06 o
  -3   5  15      129.35      133.78     74.08 o
  -2   5  15     1746.62     1873.52    113.87 o
  -1   5  15      830.55      743.37    123.13 o
   0   5  15       18.92      219.07    112.42 o
   1   5  15      160.95      177.32     75.60 o
   2   5  15      178.39      247.07    137.23 o
   3   5  15      339.22      277.07    276.12 o
   4   5  15        2.29      -60.72    197.34 o
  -8   6  15       92.97      101.58    153.94 o
  -7   6  15      132.72       88.37    173.22 o
  -6   6  15       51.28      -84.90     84.90 o
  -5   6  15      488.32      514.42     72.43 o
  -4   6  15      208.57      263.29     58.01 o
  -3   6  15       14.50       47.70     73.53 o
  -2   6  15        0.93      -32.10     49.80 o
  -1   6  15       63.37      122.74     76.73 o
   0   6  15       30.24       20.51     63.77 o
   1   6  15      247.37      182.31     85.17 o
   2   6  15       68.25       55.94    226.67 o
   3   6  15        0.29      -27.24    189.33 o
  -8   7  15       34.47      -18.91    141.44 o
  -7   7  15       43.06      199.51    192.15 o
  -6   7  15      996.08      946.37    339.01 o
  -5   7  15       82.24      -14.33    109.88 o
  -4   7  15      154.61       75.16     51.41 o
  -3   7  15     1006.33     1129.80    111.15 o
  -2   7  15     1069.13     1183.07    103.08 o
  -1   7  15     1180.12     1324.19    114.47 o
   0   7  15       62.84      -58.44     61.30 o
   1   7  15       82.00      -18.35     72.69 o
   2   7  15      209.51      136.99    155.22 o
   3   7  15      651.88      924.85    300.55 o
  -8   8  15       39.57      -50.20    241.86 o
  -7   8  15       12.66      236.29    209.11 o
  -6   8  15        5.51       33.43    123.35 o
  -5   8  15     1159.70     1203.25    114.37 o
  -4   8  15      490.98      479.12     75.86 o
  -3   8  15     1011.21      970.35     99.94 o
  -2   8  15      213.47      105.22     97.26 o
  -1   8  15        1.78      -53.40     66.33 o
   0   8  15      455.67      424.37     83.11 o
   1   8  15      178.18      171.34     80.94 o
   2   8  15        1.20      -74.89    138.43 o
   3   8  15        6.83     -189.77    189.77 o
  -7   9  15        5.81        0.07    165.14 o
  -6   9  15      172.68       89.78    133.11 o
  -5   9  15       40.86       -8.80     71.98 o
  -4   9  15      104.57      165.33     75.22 o
  -3   9  15       11.96       97.33     63.02 o
  -2   9  15      265.33      254.89     84.73 o
  -1   9  15      188.22      164.20     73.86 o
   0   9  15       39.00      -44.97     84.79 o
   1   9  15       17.06       76.59     89.47 o
   2   9  15       58.41      277.65    213.86 o
   3   9  15        5.81      129.08    188.87 o
  -7  10  15       22.96       19.87    308.23 o
  -6  10  15        5.85      129.89     89.54 o
  -5  10  15      406.04      497.60    224.31 o
  -4  10  15      446.68      441.14     96.63 o
  -3  10  15      957.83      793.54     97.23 o
  -2  10  15        3.13       33.69     72.23 o
  -1  10  15      257.68      248.59     68.00 o
   0  10  15      882.29     1084.54    117.32 o
   1  10  15      279.16      508.76    134.94 o
   2  10  15       36.64     -100.56    172.28 o
   3  10  15        9.64     -138.82    237.17 o
  -7  11  15      290.65      634.15    445.52 o
  -6  11  15      575.34      503.41    201.55 o
  -5  11  15       90.31       30.49    111.14 o
  -4  11  15       68.91      -43.33     83.27 o
  -3  11  15      431.58      255.87     80.90 o
  -2  11  15      607.46      485.07     78.33 o
  -1  11  15      671.29      550.18     87.53 o
   0  11  15       72.00      -57.78     99.84 o
   1  11  15       69.81       24.07    130.34 o
   2  11  15      171.72      212.18    253.45 o
   3  11  15       49.19      -55.91    213.01 o
  -7  12  15      145.99      336.22    294.32 o
  -6  12  15        6.50     -112.19    112.19 o
  -5  12  15       17.57       -2.85    113.53 o
  -4  12  15      198.00      166.74     72.76 o
  -3  12  15       88.75       44.58     75.56 o
  -2  12  15       91.88      118.33    108.47 o
  -1  12  15       47.82      -10.13     67.16 o
   0  12  15      137.40     -106.89    106.89 o
   1  12  15      111.82      175.47    134.86 o
   2  12  15        5.37      148.37    163.73 o
   3  12  15        3.32      187.86    234.31 o
  -7  13  15      253.53      357.17    325.23 o
  -6  13  15      829.36      798.31    271.57 o
  -5  13  15      177.06      579.89    232.51 o
  -4  13  15       46.43      159.86    110.56 o
  -3  13  15      667.95      708.60    144.43 o
  -2  13  15     1201.93     1311.66    202.73 o
  -1  13  15      807.76      949.37    150.98 o
   0  13  15       28.30       53.34     89.21 o
   1  13  15      249.23      234.47    119.31 o
   2  13  15      120.59      476.37    201.40 o
  -6  14  15        0.92      367.90    359.92 o
  -5  14  15      134.23      273.80    216.11 o
  -4  14  15       57.24       58.58     84.55 o
  -3  14  15      357.40      373.25    101.04 o
  -2  14  15        0.40      -10.01     88.12 o
  -1  14  15       39.66      215.02    110.32 o
   0  14  15        5.41      -71.02     96.23 o
   1  14  15      238.53      186.00    127.46 o
   2  14  15        8.28     -101.47    123.51 o
  -6  15  15      195.36      507.08    297.93 o
  -5  15  15       24.44     -315.79    315.79 o
  -4  15  15      164.56      162.29    170.51 o
  -3  15  15      318.06      140.74    161.38 o
  -2  15  15      622.86      796.41    116.03 o
  -1  15  15       75.37       43.74    142.40 o
   0  15  15       16.41        6.59    105.02 o
   1  15  15      155.06       49.83    148.26 o
   2  15  15       33.76      -98.89    160.57 o
  -6  16  15        0.23     -133.00    296.47 o
  -5  16  15       14.28     -313.21    359.06 o
  -4  16  15      198.24      138.80    200.72 o
  -3  16  15      266.30      220.17    187.04 o
  -2  16  15        0.88       29.37    147.83 o
  -1  16  15      210.46      213.20    114.67 o
   0  16  15      195.45      269.94    160.54 o
   1  16  15      155.26      122.69    115.00 o
  -5  17  15        1.00      -41.98    237.06 o
  -4  17  15      149.58      143.92    177.64 o
  -3  17  15       16.62      -22.27    142.24 o
  -2  17  15        3.35      177.33    189.75 o
  -1  17  15       36.32     -198.26    209.61 o
   0  17  15      103.48      -32.13    174.00 o
   1  17  15       13.66     -111.68    149.61 o
  -5  18  15      161.98     1158.49    436.25 o
  -4  18  15      115.44       91.03    209.29 o
  -3  18  15       86.65      329.91    169.04 o
  -2  18  15       31.04      225.02    167.53 o
  -1  18  15       30.38     -107.65    171.53 o
   0  18  15      540.24      499.59    204.26 o
  -4  19  15        0.56     -218.83    218.83 o
  -3  19  15       13.15      214.84    258.89 o
  -2  19  15       13.15      122.33    182.79 o
  -1  19  15      300.61       53.02    190.30 o
   0  19  15      190.41      140.02    302.87 o
  -3  20  15        0.13      447.59    239.43 o
  -2  20  15        5.60      114.18    179.41 o
  -1  20  15        6.07      -42.93    284.79 o
  -8   0  16       21.91      -12.11    182.02 o
  -7   0  16      261.84      286.17    174.98 o
  -6   0  16     1187.14     1110.78    157.51 o
  -5   0  16       44.60      -46.02    109.63 o
  -4   0  16     2015.49     2346.46    165.59 o
  -3   0  16      150.02       54.85    114.62 o
  -2   0  16      731.24      795.69    423.93 o
  -1   0  16      293.15        4.55    139.01 o
   0   0  16      453.05      814.28    277.32 o
   1   0  16      131.97      202.36     64.17 o
   2   0  16       30.36      150.08    208.04 o
   3   0  16       76.54       42.67    228.13 o
  -8   1  16       55.99      122.54    194.45 o
  -7   1  16       50.42      101.39    162.13 o
  -6   1  16      174.85      182.27    105.44 o
  -5   1  16       69.10       47.14     90.85 o
  -4   1  16      227.05      250.56     70.45 o
  -3   1  16      763.79      885.41    122.25 o
  -2   1  16      106.71       45.45     72.68 o
  -1   1  16      124.44      163.07    107.00 o
   0   1  16      124.80       63.11     88.84 o
   1   1  16       51.62       77.47     67.06 o
   2   1  16        4.49      297.95    177.82 o
   3   1  16       20.31      565.46    230.90 o
  -8   2  16       18.61      -91.61    158.62 o
  -7   2  16       22.02       73.26    131.16 o
  -6   2  16      146.13      215.94     92.23 o
  -5   2  16      368.57      270.53     85.97 o
  -4   2  16       38.24       77.71     51.35 o
  -3   2  16       38.80      209.67     95.39 o
  -2   2  16       85.14       34.06     92.29 o
  -1   2  16        5.56      103.40    109.66 o
   0   2  16       10.81      -67.42     67.42 o
   1   2  16      142.51      222.87     74.68 o
   2   2  16      100.38      149.75    188.64 o
   3   2  16       50.69      -42.39    203.86 o
  -8   3  16      113.44      112.78    183.74 o
  -7   3  16      273.23      259.49    151.79 o
  -6   3  16      518.56      524.67     95.29 o
  -5   3  16        8.25        2.75     82.00 o
  -4   3  16      834.74      697.93     69.13 o
  -3   3  16     2522.81     2211.93    204.98 o
  -2   3  16     1232.75      973.77    136.50 o
  -1   3  16      280.65      252.97     69.35 o
   0   3  16     1320.38     1306.03    134.75 o
   1   3  16     1380.84     1666.12    386.84 o
   2   3  16      522.74      618.01    334.85 o
   3   3  16      385.41      386.19    215.67 o
  -8   4  16        3.20      147.63    258.26 o
  -7   4  16       79.63       18.64    194.30 o
  -6   4  16        0.82      147.24    121.41 o
  -5   4  16       96.73       93.22    128.80 o
  -4   4  16      723.76      488.35     79.88 o
  -3   4  16        0.04       44.16     83.10 o
  -2   4  16       24.85      187.81    108.06 o
  -1   4  16      856.13     1042.90     99.38 o
   0   4  16      263.53      362.17     82.95 o
   1   4  16        3.93      -69.07     76.48 o
   2   4  16      131.95      104.84    166.36 o
   3   4  16        0.73     -126.40    184.00 o
  -8   5  16       90.66      216.58    194.97 o
  -7   5  16      174.55      454.23    121.68 o
  -6   5  16      188.48      228.17    136.46 o
  -5   5  16       61.69       51.13     94.61 o
  -4   5  16      527.78      554.87     70.37 o
  -3   5  16     1349.46     1138.74    138.47 o
  -2   5  16      471.76      391.23     78.64 o
  -1   5  16      294.58      146.58     80.13 o
   0   5  16      118.95      112.76     77.13 o
   1   5  16      307.86      225.11    117.16 o
   2   5  16      272.30      163.67    169.42 o
   3   5  16       18.97      -16.15    228.97 o
  -8   6  16      213.72      564.78    195.82 o
  -7   6  16      265.52      267.07    273.07 o
  -6   6  16      468.55      298.04    116.58 o
  -5   6  16      752.77      829.87    118.57 o
  -4   6  16     1102.33      943.35    110.83 o
  -3   6  16        8.03        2.30     96.87 o
  -2   6  16      272.64      266.22     82.13 o
  -1   6  16      769.03      639.45     85.36 o
   0   6  16      755.88      891.47    223.66 o
   1   6  16      171.36      215.01    123.72 o
   2   6  16       97.62       91.02    150.19 o
   3   6  16      484.75      748.14    267.93 o
  -7   7  16        2.57      -52.82    124.23 o
  -6   7  16       78.69       80.75    130.82 o
  -5   7  16        5.71      -60.11     74.38 o
  -4   7  16       12.63      100.85     89.10 o
  -3   7  16      117.52      127.54    100.14 o
  -2   7  16        7.93      -64.40     64.40 o
  -1   7  16        8.63       70.09     74.44 o
   0   7  16      204.66      256.73     99.01 o
   1   7  16       43.13      -97.51     97.51 o
   2   7  16       14.20     -176.28    176.28 o
   3   7  16       12.14     -291.09    295.48 o
  -7   8  16       53.97      119.37    153.86 o
  -6   8  16      564.03      506.30    131.02 o
  -5   8  16      705.05      811.76    105.73 o
  -4   8  16      480.80      427.24    121.34 o
  -3   8  16       29.34      -27.83     74.95 o
  -2   8  16      427.61      626.28    103.66 o
  -1   8  16     1112.02      941.10    112.49 o
   0   8  16      652.60      686.81    110.14 o
   1   8  16      217.02      156.28     88.12 o
   2   8  16       35.54     -158.70    158.70 o
   3   8  16      401.29      391.55    275.98 o
  -7   9  16      486.62      384.45    178.14 o
  -6   9  16      139.29       85.61    269.68 o
  -5   9  16      217.82      189.95    104.23 o
  -4   9  16       62.28       83.73    114.81 o
  -3   9  16     2580.61     2562.85    154.25 o
  -2   9  16     1293.56     1334.93    155.16 o
  -1   9  16        6.78      -80.38     90.99 o
   0   9  16      106.81       79.27     90.39 o
   1   9  16      979.00      920.96    150.86 o
   2   9  16      302.29      296.25    127.94 o
  -7  10  16       12.91     -214.82    214.82 o
  -6  10  16      111.14      -78.08    124.64 o
  -5  10  16        3.37        2.05     96.10 o
  -4  10  16        5.81       23.18    110.31 o
  -3  10  16        2.76      -47.78    101.42 o
  -2  10  16       77.75      115.94     79.15 o
  -1  10  16       36.95        9.96     72.74 o
   0  10  16        8.38       70.18     84.55 o
   1  10  16       48.79       90.20    111.39 o
   2  10  16       17.50       66.38    150.32 o
  -7  11  16      203.17      193.87    244.44 o
  -6  11  16      424.99      435.56    370.14 o
  -5  11  16        3.51      108.89    127.65 o
  -4  11  16       66.87       64.65    111.34 o
  -3  11  16     1256.25     1098.77    120.07 o
  -2  11  16      625.98      658.51    114.57 o
  -1  11  16        7.58      -17.88     75.33 o
   0  11  16       77.28      142.81    108.00 o
   1  11  16      277.95      202.25    128.39 o
   2  11  16      193.05     -137.80    137.80 o
  -7  12  16       58.09      413.50    376.49 o
  -6  12  16      183.07     -283.08    354.42 o
  -5  12  16      525.06      307.87    112.97 o
  -4  12  16      663.13      691.93    180.96 o
  -3  12  16       16.91       88.86    167.38 o
  -2  12  16       47.38        5.82     88.24 o
  -1  12  16      187.07      146.85     84.00 o
   0  12  16      215.11      173.63    135.98 o
   1  12  16       81.64      -94.23    126.34 o
   2  12  16        2.99      -10.69    128.84 o
  -6  13  16        0.32       78.39    273.98 o
  -5  13  16      186.02      220.74    299.82 o
  -4  13  16      134.45      -30.65    153.01 o
  -3  13  16       21.89      167.12     85.74 o
  -2  13  16        3.13     -104.95    104.95 o
  -1  13  16        7.06       -4.13     95.03 o
   0  13  16        4.95      -99.04    156.00 o
   1  13  16       12.35      121.82    110.17 o
   2  13  16        0.67       94.76    189.80 o
  -6  14  16       26.99       69.63    306.00 o
  -5  14  16      307.02      340.09    259.38 o
  -4  14  16      317.60      101.29    144.28 o
  -3  14  16       34.63       76.28    119.49 o
  -2  14  16       19.17     -111.51    150.64 o
  -1  14  16      130.92      128.95    114.62 o
   0  14  16       30.75      -82.76    105.91 o
   1  14  16        2.67      124.36    147.62 o
  -6  15  16      158.64      252.00    450.24 o
  -5  15  16       82.02      470.59    276.89 o
  -4  15  16        5.43     -175.11    175.11 o
  -3  15  16      211.05       94.68    154.41 o
  -2  15  16       82.29       53.81     92.94 o
  -1  15  16       85.19      223.61    138.61 o
   0  15  16       41.34      113.67    242.94 o
   1  15  16       62.80       12.81    147.12 o
  -5  16  16       35.64      488.79    328.41 o
  -4  16  16       86.95     -198.94    198.94 o
  -3  16  16       99.99     -131.81    185.70 o
  -2  16  16        0.78     -197.69    197.69 o
  -1  16  16       54.38      -39.48     97.93 o
   0  16  16        6.56      -15.46    228.84 o
   1  16  16       26.49      -81.65    184.85 o
  -5  17  16      194.16      610.11    444.49 o
  -4  17  16       41.51      388.47    266.02 o
  -3  17  16      231.15       89.84    219.75 o
  -2  17  16      218.65      360.18    205.72 o
  -1  17  16       10.04       48.95    233.69 o
   0  17  16       58.49      -95.93    197.85 o
  -4  18  16       25.06     -134.89    389.07 o
  -3  18  16        0.28     -113.40    254.73 o
  -2  18  16       20.39      211.58    241.42 o
  -1  18  16       49.46      460.92    468.45 o
  -3  19  16       19.28      358.41    254.44 o
  -2  19  16        6.12      -75.76    465.27 o
  -8   1  17      481.83      146.05    223.79 o
  -7   1  17      182.92      345.89    152.93 o
  -6   1  17       10.76      232.92    166.59 o
  -5   1  17      270.26      284.74    131.61 o
  -4   1  17       18.74       19.11     69.41 o
  -3   1  17      164.18      -19.80    223.32 o
  -2   1  17      359.51      517.99    141.38 o
  -1   1  17      964.59     1041.19    180.67 o
   0   1  17       82.33      231.44    153.06 o
   1   1  17      180.49      491.14    425.34 o
   2   1  17       63.29     -152.80    215.03 o
   3   1  17       37.14     -117.56    221.34 o
  -8   2  17       62.76      227.91    169.37 o
  -7   2  17       63.59      287.56    141.46 o
  -6   2  17     1075.17     1313.92    251.57 o
  -5   2  17      154.83      151.73     98.45 o
  -4   2  17       79.02      139.88     82.88 o
  -3   2  17      163.82       85.79    448.44 o
  -2   2  17      145.33      181.42    120.63 o
  -1   2  17      256.23      403.28    295.65 o
   0   2  17      360.93      308.67     68.79 o
   1   2  17       63.99       59.42     71.12 o
   2   2  17        1.57       98.12    205.94 o
   3   2  17      107.80      -43.39    218.74 o
  -8   3  17       40.41      -94.45    176.68 o
  -7   3  17       77.70      225.43    197.86 o
  -6   3  17        3.97      147.20    118.14 o
  -5   3  17      147.53       97.78     87.20 o
  -4   3  17      445.56      700.18    132.21 o
  -3   3  17       17.35      -99.75     99.75 o
  -2   3  17        1.44      -87.53    102.71 o
  -1   3  17      445.70      420.00    142.44 o
   0   3  17        3.39      -43.40    138.45 o
   1   3  17        8.87      -37.23     82.72 o
   2   3  17      100.65      -62.71    173.11 o
   3   3  17        0.02     -189.06    305.06 o
  -7   4  17        5.46     -129.67    315.19 o
  -6   4  17      887.24      772.37    247.75 o
  -5   4  17      801.43     1172.69    170.57 o
  -4   4  17       69.93      168.02    131.08 o
  -3   4  17     1346.83     1176.88    220.64 o
  -2   4  17     1295.92     1354.76    146.57 o
  -1   4  17      254.14      222.02    136.97 o
   0   4  17      905.77      861.78    107.36 o
   1   4  17       23.28       50.89     94.18 o
   2   4  17       13.52     -201.42    293.72 o
  -7   5  17       44.60     -147.22    159.09 o
  -6   5  17       74.13      188.94    183.89 o
  -5   5  17        8.97       -5.12    105.23 o
  -4   5  17     1371.67     1405.77    154.24 o
  -3   5  17      660.10      788.04    169.56 o
  -2   5  17      287.77      475.44     96.72 o
  -1   5  17      400.43      434.65    174.17 o
   0   5  17      440.47      524.24    107.03 o
   1   5  17      800.79      642.60    128.94 o
   2   5  17      146.35       23.76    200.44 o
  -7   6  17      175.68      295.53    168.16 o
  -6   6  17       66.96      119.61    141.45 o
  -5   6  17       44.61       10.62     98.22 o
  -4   6  17       59.25       24.75     88.55 o
  -3   6  17      189.72       37.61    182.66 o
  -2   6  17        4.23       94.65     86.04 o
  -1   6  17      656.44      432.06     92.56 o
   0   6  17      238.53      116.44     95.21 o
   1   6  17       37.88      197.43     95.43 o
   2   6  17        0.62     -105.13    105.13 o
  -7   7  17       87.58     -198.89    198.89 o
  -6   7  17       17.09     -116.72    120.08 o
  -5   7  17        2.76       60.18     86.26 o
  -4   7  17      552.13      684.92    136.55 o
  -3   7  17      632.98      489.09    128.72 o
  -2   7  17      422.52      451.27     94.11 o
  -1   7  17      168.80      146.89     91.13 o
   0   7  17     1083.96     1370.50    162.05 o
   1   7  17     1286.73     1432.77    202.81 o
   2   7  17      116.48       20.28    152.02 o
  -7   8  17      224.88      138.31    300.93 o
  -6   8  17      234.99      451.59    165.10 o
  -5   8  17      142.60       12.65    135.26 o
  -4   8  17       99.30      217.67    101.47 o
  -3   8  17      303.94      273.29     84.47 o
  -2   8  17      655.68      531.14    110.19 o
  -1   8  17      308.73      339.91     85.09 o
   0   8  17      701.50      571.96    130.84 o
   1   8  17       31.60       49.59    114.96 o
   2   8  17       40.77      116.11    148.77 o
  -7   9  17        6.00     -112.39    242.55 o
  -6   9  17       10.45      117.03    136.67 o
  -5   9  17       44.52      -46.05    174.94 o
  -4   9  17      286.45      524.00    123.38 o
  -3   9  17      328.80      344.67     96.48 o
  -2   9  17       62.35       67.68     82.85 o
  -1   9  17        0.74      109.23     80.76 o
   0   9  17      411.12      393.71    123.07 o
   1   9  17      300.87      196.57    165.67 o
   2   9  17       59.27      282.06    172.44 o
  -7  10  17      117.04       91.01    269.08 o
  -6  10  17      577.84      997.95    664.72 o
  -5  10  17      402.80      139.72    159.87 o
  -4  10  17        0.43     -123.99    126.61 o
  -3  10  17      349.54      559.65     89.87 o
  -2  10  17     1156.74     1545.19    159.07 o
  -1  10  17      448.84      446.99    187.43 o
   0  10  17      340.60      428.82    123.14 o
   1  10  17       79.43      126.35    146.03 o
   2  10  17      268.64      133.86    141.39 o
  -6  11  17       97.31      -27.13    240.83 o
  -5  11  17      279.34      263.50    127.65 o
  -4  11  17      452.54      528.22    158.21 o
  -3  11  17      313.99      371.80     98.42 o
  -2  11  17        1.00     -114.63    121.08 o
  -1  11  17       91.97      112.18     97.37 o
   0  11  17      242.23      189.73    154.17 o
   1  11  17       79.47      151.37    126.24 o
  -6  12  17       47.84      371.00    369.88 o
  -5  12  17       55.65       68.43    248.22 o
  -4  12  17       53.70       40.62    121.44 o
  -3  12  17       54.73      126.49    108.58 o
  -2  12  17       20.26       18.32    115.14 o
  -1  12  17       10.09      100.69    118.94 o
   0  12  17       55.65       16.46    117.75 o
   1  12  17       12.21      -13.53    186.21 o
  -6  13  17        0.07     -240.06    385.42 o
  -5  13  17       11.33     -161.59    231.39 o
  -4  13  17      220.03      274.88     96.82 o
  -3  13  17      356.12      645.86    125.93 o
  -2  13  17       22.25      104.45    108.75 o
  -1  13  17       71.96      100.60    119.07 o
   0  13  17      127.69       -2.56    147.82 o
   1  13  17      139.25      116.29    152.57 o
  -5  14  17        5.66      338.37    417.27 o
  -4  14  17       54.08      130.76    221.60 o
  -3  14  17        0.35     -108.18    108.18 o
  -2  14  17       28.13       33.43    118.00 o
  -1  14  17       65.77      232.71    125.53 o
   0  14  17      239.23      405.22    235.73 o
  -5  15  17       21.12      219.88    418.82 o
  -4  15  17      139.27     -163.19    184.06 o
  -3  15  17      183.14        3.86    195.80 o
  -2  15  17       16.25     -131.97    131.97 o
  -1  15  17        2.35       49.88    138.83 o
   0  15  17      172.27      -97.89    171.44 o
  -4  16  17       10.05     -224.39    224.39 o
  -3  16  17       13.02      245.19    277.75 o
  -2  16  17       89.76      219.22    200.39 o
  -1  16  17      238.10      451.51    231.79 o
  -4  17  17       45.78     -171.89    171.89 o
  -3  17  17       13.80      136.48    195.53 o
  -2  17  17        1.64       20.33    204.22 o
  -1  17  17        0.90      177.54    265.81 o
  -7   0  18      595.43      228.38    186.66 o
  -6   0  18      117.69      129.30    178.59 o
  -5   0  18       71.69       46.88    156.09 o
  -4   0  18      424.82      224.95    156.61 o
  -3   0  18      888.69      766.72    201.60 o
  -2   0  18      684.23      569.76    263.41 o
  -1   0  18      326.11      359.40    205.63 o
   0   0  18        0.05     -182.28    182.28 o
   1   0  18      308.95      388.08    233.71 o
   2   0  18      115.02      -32.71    263.59 o
  -7   1  18        5.21      136.91    243.45 o
  -6   1  18       25.80       89.40    173.32 o
  -5   1  18        3.51       59.37    113.53 o
  -4   1  18        1.66      -97.22    129.52 o
  -3   1  18       90.20       42.29    151.76 o
  -2   1  18        8.52     -113.10    113.10 o
  -1   1  18       50.87      220.26    154.34 o
   0   1  18      296.88        8.16    285.61 o
   1   1  18        8.07     -183.79    183.79 o
   2   1  18       80.43      132.12    272.82 o
  -7   2  18      180.58       96.94    178.26 o
  -6   2  18      265.26      414.49    207.22 o
  -5   2  18        2.90       88.43    284.97 o
  -4   2  18       66.93       16.74    125.46 o
  -3   2  18      107.42      -10.03    103.40 o
  -2   2  18       10.66      131.43    287.07 o
  -1   2  18      110.36       64.95    212.63 o
   0   2  18      178.36      -62.26    167.83 o
   1   2  18        1.85      -61.64    210.01 o
   2   2  18       12.66       29.48    195.59 o
  -7   3  18        3.14      153.62    136.40 o
  -6   3  18       77.83       33.87    137.35 o
  -5   3  18      625.17      796.13    174.90 o
  -4   3  18      375.70      348.87    350.90 o
  -3   3  18     1155.22     1269.12    365.11 o
  -2   3  18      230.20      205.31    147.71 o
  -1   3  18       33.10       38.68    137.76 o
   0   3  18      170.18      143.74    150.55 o
   1   3  18       96.83      -88.72    228.59 o
   2   3  18        7.51      280.37    218.19 o
  -7   4  18        8.79      153.82    161.34 o
  -6   4  18       43.10      115.33    258.26 o
  -5   4  18      179.36      168.89    169.29 o
  -4   4  18      143.96      -85.65    109.50 o
  -3   4  18      370.24      418.20    138.19 o
  -2   4  18        1.15     -116.93    116.93 o
  -1   4  18      319.82      115.17    147.29 o
   0   4  18       83.06      193.59    179.76 o
   1   4  18      166.28      140.07    160.84 o
   2   4  18        5.12     -124.11    179.22 o
  -7   5  18       24.91      431.23    210.38 o
  -6   5  18      386.09      514.72    159.44 o
  -5   5  18       75.94       61.90    118.40 o
  -4   5  18      209.72      395.52    134.08 o
  -3   5  18      341.78      257.74    140.62 o
  -2   5  18      659.38      618.44    147.54 o
  -1   5  18      140.85      190.05     91.24 o
   0   5  18      483.59      515.92     96.09 o
   1   5  18      348.26      406.66    196.25 o
   2   5  18       20.84       91.87    212.58 o
  -7   6  18      226.76     -153.29    203.81 o
  -6   6  18      855.23      879.66    178.69 o
  -5   6  18      422.02      341.94    319.61 o
  -4   6  18      237.74      235.07    152.07 o
  -3   6  18     1466.06     1835.56    210.37 o
  -2   6  18     2138.33     2467.48    191.18 o
  -1   6  18      777.28      823.75    130.81 o
   0   6  18        3.11      315.63    212.19 o
   1   6  18      652.28      672.82    261.70 o
   2   6  18      496.92       88.73    225.02 o
  -7   7  18        0.32     -149.91    575.25 o
  -6   7  18        0.10       90.42    133.90 o
  -5   7  18       92.28      139.91    117.91 o
  -4   7  18      147.84      162.07    120.81 o
  -3   7  18      187.66       99.61    150.92 o
  -2   7  18      290.03      237.02    100.40 o
  -1   7  18       28.07       41.28     93.10 o
   0   7  18      267.35      320.38    135.66 o
   1   7  18        7.60      -45.17    160.66 o
  -7   8  18      264.41      138.15    402.68 o
  -6   8  18      550.04      474.06    176.42 o
  -5   8  18      103.66      151.76    174.90 o
  -4   8  18      260.01      202.69    115.36 o
  -3   8  18      540.65      450.22    127.26 o
  -2   8  18     1787.21     1683.51    159.80 o
  -1   8  18      451.23      400.49    107.34 o
   0   8  18       72.03      142.96    107.87 o
   1   8  18      346.84      562.63    368.76 o
  -6   9  18       78.41      -29.65    256.50 o
  -5   9  18      292.02      219.80    148.01 o
  -4   9  18      568.04      730.30    151.42 o
  -3   9  18      135.57       67.04     96.65 o
  -2   9  18       36.95      -11.88     90.29 o
  -1   9  18      370.53      487.97    146.38 o
   0   9  18     1082.29     1386.31    222.11 o
   1   9  18      121.52      292.55    228.20 o
  -6  10  18       22.65       22.40    160.82 o
  -5  10  18      127.03      404.76    188.55 o
  -4  10  18       32.50       76.77    193.91 o
  -3  10  18        3.79       12.87    130.36 o
  -2  10  18       47.48       56.25     89.89 o
  -1  10  18        6.64      106.46    106.54 o
   0  10  18       28.82      100.53    119.25 o
   1  10  18        6.16      270.74    137.55 o
  -6  11  18        6.12     -230.96    279.81 o
  -5  11  18      137.83      268.68    196.02 o
  -4  11  18      445.69      301.76    134.12 o
  -3  11  18      119.51       48.70     96.57 o
  -2  11  18        4.38       89.19    130.59 o
  -1  11  18      305.88      346.37    140.03 o
   0  11  18      575.99      660.25    183.63 o
   1  11  18        1.66      395.23    205.19 o
  -6  12  18       87.56       49.97    269.34 o
  -5  12  18        6.23      -92.64    406.28 o
  -4  12  18       95.67      241.09    126.73 o
  -3  12  18       48.30      142.78    100.65 o
  -2  12  18      308.69      192.29    116.20 o
  -1  12  18       59.69      279.86    187.31 o
   0  12  18        5.11     -118.84    312.92 o
  -5  13  18       71.70       78.99    295.27 o
  -4  13  18       12.41      232.33    254.14 o
  -3  13  18       75.50      135.20    216.38 o
  -2  13  18      181.61      113.34    106.62 o
  -1  13  18        2.69       -0.96    119.07 o
   0  13  18       12.78       16.35    160.76 o
  -5  14  18       44.45     -120.97    313.64 o
  -4  14  18      112.43      148.46    174.77 o
  -3  14  18        4.38      154.47    183.96 o
  -2  14  18       80.23      -49.09    108.56 o
  -1  14  18       12.36      -40.43    133.35 o
  -4  15  18      144.65       68.48    278.05 o
  -3  15  18       26.20      197.38    430.41 o
  -2  15  18      135.64      270.67    242.21 o
  -1  15  18        4.59      458.90    558.00 o
  -3  16  18       57.51       83.82    207.86 o
  -2  16  18        8.24      -13.74    438.65 o
  -7   1  19        2.93     -212.80    212.80 o
  -6   1  19      226.91      410.48    204.44 o
  -5   1  19      216.24     -139.93    160.53 o
  -4   1  19       91.69      202.30    158.49 o
  -3   1  19      122.96      -75.54    137.78 o
  -2   1  19      174.94       89.29    277.32 o
  -1   1  19       67.93      129.38    158.12 o
   0   1  19      495.69      336.18    196.53 o
   1   1  19        5.14      410.43    212.38 o
  -7   2  19      395.37      411.83    193.83 o
  -6   2  19      132.60      100.80    149.16 o
  -5   2  19       34.75        7.78    145.22 o
  -4   2  19      514.37      854.55    188.96 o
  -3   2  19      663.11      423.89    300.25 o
  -2   2  19      200.31      108.50    186.45 o
  -1   2  19      184.88      179.93    202.44 o
   0   2  19      505.46      686.68    267.92 o
   1   2  19       63.51       30.03    183.14 o
  -7   3  19       66.37      -12.18    149.81 o
  -6   3  19       42.32     -169.56    185.58 o
  -5   3  19       78.28      144.44    132.18 o
  -4   3  19      120.56       27.51    125.94 o
  -3   3  19       75.73       35.08    127.14 o
  -2   3  19        8.99      135.14    150.38 o
  -1   3  19        4.90      241.81    160.08 o
   0   3  19       74.81       23.47    160.56 o
   1   3  19        2.79       66.16    177.10 o
  -7   4  19      460.65      578.34    231.45 o
  -6   4  19       10.95       60.85    157.30 o
  -5   4  19        4.35      149.17    143.32 o
  -4   4  19      104.52       32.66    137.29 o
  -3   4  19      839.33     1080.62    193.13 o
  -2   4  19       17.00     -108.86    154.52 o
  -1   4  19       40.70      141.47    202.80 o
   0   4  19      752.23      859.25    224.48 o
   1   4  19      167.73      360.17    234.46 o
  -6   5  19      473.12      539.12    186.74 o
  -5   5  19      365.55      515.66    161.20 o
  -4   5  19      329.12      283.54    153.43 o
  -3   5  19       95.88      166.82    173.69 o
  -2   5  19       22.82       42.17    138.87 o
  -1   5  19      163.61      -32.53    142.35 o
   0   5  19       82.97       95.77    241.13 o
   1   5  19       43.92       99.46    205.24 o
  -6   6  19       51.99      207.49    174.61 o
  -5   6  19        2.64      -20.28    185.91 o
  -4   6  19       14.89      -41.80    125.87 o
  -3   6  19      428.94      140.60    293.77 o
  -2   6  19        9.04     -153.91    153.91 o
  -1   6  19       43.56      -76.34    183.74 o
   0   6  19       28.11       47.28    155.45 o
   1   6  19      107.24       26.93    238.09 o
  -6   7  19      307.18      403.15    241.22 o
  -5   7  19      575.76      347.05    191.72 o
  -4   7  19      368.03      212.56    276.42 o
  -3   7  19        7.87     -204.55    359.62 o
  -2   7  19      413.67      434.95    120.63 o
  -1   7  19      556.66      260.47    125.71 o
   0   7  19      415.66      441.28    192.75 o
   1   7  19       28.12      230.75    254.15 o
  -6   8  19        1.87      113.01    218.64 o
  -5   8  19       32.39      286.77    337.60 o
  -4   8  19      271.67      214.71    146.18 o
  -3   8  19      898.35      894.22    392.37 o
  -2   8  19      103.97       20.85    126.20 o
  -1   8  19       53.27      110.06    110.78 o
   0   8  19      710.29      472.48    317.33 o
  -6   9  19       74.97      322.13    207.72 o
  -5   9  19        9.01     -254.14    254.14 o
  -4   9  19        0.64     -167.92    167.92 o
  -3   9  19       21.39     -170.81    170.81 o
  -2   9  19       98.71      306.06    295.60 o
  -1   9  19        8.84      -93.99    112.30 o
   0   9  19      128.23      247.50    304.63 o
  -5  10  19        3.87     -168.91    168.91 o
  -4  10  19        3.25      -57.11    188.63 o
  -3  10  19      638.28      691.51    174.26 o
  -2  10  19       37.11      -26.28    108.09 o
  -1  10  19      144.55       68.85    161.37 o
   0  10  19      677.98      890.44    213.53 o
  -5  11  19       69.17      -97.28    270.20 o
  -4  11  19       23.69     -127.64    138.23 o
  -3  11  19        2.18       35.98    101.39 o
  -2  11  19       79.67      208.60    149.89 o
  -1  11  19       87.11      187.08    127.13 o
   0  11  19       58.25        6.84    195.59 o
  -5  12  19      121.51      -92.99    265.65 o
  -4  12  19       18.92      127.76    379.67 o
  -3  12  19      193.88       81.26    146.51 o
  -2  12  19      257.06      437.68    168.37 o
  -1  12  19       32.93        9.12    156.21 o
  -4  13  19       25.68      174.12    403.36 o
  -3  13  19       88.13      107.78    526.70 o
  -2  13  19      202.23      172.52    485.83 o
  -1  13  19      179.58     -310.55    521.94 o
  -3  14  19      234.57      150.68    182.58 o
  -6   0  20        4.43     -174.29    260.75 o
  -5   0  20       48.06       74.78    207.61 o
  -4   0  20      856.20      849.83    329.01 o
  -3   0  20      416.39       30.91    248.56 o
  -2   0  20        0.65      -76.76    191.46 o
  -1   0  20      158.71      377.26    223.15 o
   0   0  20      146.48      149.22    262.64 o
  -6   1  20       63.04      122.37    136.55 o
  -5   1  20      174.96      157.15    173.39 o
  -4   1  20        0.01      126.35    143.05 o
  -3   1  20      369.17      192.76    157.61 o
  -2   1  20       48.61      286.27    167.98 o
  -1   1  20       44.69      162.26    194.70 o
   0   1  20       13.72      267.26    214.22 o
  -6   2  20       23.23       79.71    167.77 o
  -5   2  20       48.11      104.14    141.18 o
  -4   2  20       27.51       31.88    132.65 o
  -3   2  20        3.95      -23.02    155.86 o
  -2   2  20        3.48      111.50    177.42 o
  -1   2  20       21.91       24.00    227.90 o
   0   2  20      133.71      353.17    221.81 o
  -6   3  20      582.04      474.46    227.82 o
  -5   3  20       25.99      -13.78    169.55 o
  -4   3  20       31.78       -0.21    249.51 o
  -3   3  20      851.11     1467.38    251.73 o
  -2   3  20      320.07      393.18    199.48 o
  -1   3  20      788.11     1088.63    215.68 o
   0   3  20      115.90       95.54    266.12 o
  -6   4  20       54.79     -172.10    172.10 o
  -5   4  20       19.31      -48.29    139.25 o
  -4   4  20       49.92      -22.10    174.40 o
  -3   4  20       80.61      131.73    156.72 o
  -2   4  20       13.15      -64.29    160.69 o
  -1   4  20      157.38       -9.27    408.95 o
   0   4  20       48.68      133.94    215.13 o
  -6   5  20      232.76      273.87    191.87 o
  -5   5  20      141.17      347.55    175.31 o
  -4   5  20        8.50     -140.78    170.49 o
  -3   5  20      211.64      330.25    198.65 o
  -2   5  20       21.62      -22.05    145.59 o
  -1   5  20      189.81      160.63    176.35 o
   0   5  20       80.22     -153.78    171.16 o
  -6   6  20       18.52     -174.79    221.15 o
  -5   6  20      271.09      322.44    165.85 o
  -4   6  20      584.18      615.35    478.71 o
  -3   6  20     1004.92      810.98    321.71 o
  -2   6  20       81.15       29.01    173.44 o
  -1   6  20      233.23      163.88    206.92 o
   0   6  20      425.51      649.71    215.51 o
  -5   7  20        0.79     -100.12    139.85 o
  -4   7  20       66.06       58.85    155.00 o
  -3   7  20      109.10       14.66    199.58 o
  -2   7  20       89.89       25.76    249.29 o
  -1   7  20        3.92     -190.43    190.43 o
   0   7  20      125.79      -31.07    306.26 o
  -5   8  20       24.28      132.44    333.86 o
  -4   8  20      286.38      250.16    183.98 o
  -3   8  20      324.66      227.28    331.84 o
  -2   8  20       66.65      206.76    195.69 o
  -1   8  20      412.43      457.21    252.85 o
  -5   9  20       30.10     -101.14    171.98 o
  -4   9  20      240.86      292.60    236.63 o
  -3   9  20      251.27      360.96    214.22 o
  -2   9  20      171.76       30.68    179.85 o
  -1   9  20      274.68      405.79    205.46 o
  -4  10  20        0.29       75.67    190.95 o
  -3  10  20       60.40      -49.77    168.23 o
  -2  10  20        3.27       21.96    225.46 o
  -1  10  20       19.13       55.57    183.10 o
  -4  11  20        0.06     -136.44    136.44 o
  -3  11  20      254.24      253.90    127.32 o
  -2  11  20        6.87       43.72    173.84 o
  -5   1  21        0.10      -66.43    152.34 o
  -4   1  21      173.17      269.68    183.76 o
  -3   1  21      598.27      406.42    185.28 o
  -2   1  21      406.92       36.03    314.16 o
  -1   1  21       18.18     -209.45    209.45 o
  -5   2  21      391.09      551.08    206.92 o
  -4   2  21      651.05      514.89    170.17 o
  -3   2  21        1.14     -154.18    164.14 o
  -2   2  21       56.81      -10.45    189.35 o
  -1   2  21      301.87      284.49    192.42 o
  -5   3  21        1.51       74.81    184.41 o
  -4   3  21       14.68      -65.87    156.96 o
  -3   3  21        3.68        5.47    151.32 o
  -2   3  21      107.13      -33.45    293.81 o
  -1   3  21        2.85       54.01    296.17 o
  -5   4  21       68.10      157.87    214.63 o
  -4   4  21      269.08      343.33    167.16 o
  -3   4  21        0.32     -112.21    202.33 o
  -2   4  21        1.19       90.55    239.63 o
  -1   4  21      427.33     1007.18    225.28 o
  -5   5  21       52.81      182.32    186.16 o
  -4   5  21       90.03      264.05    205.92 o
  -3   5  21      491.16      348.20    208.61 o
  -2   5  21       67.49     -211.99    413.80 o
  -1   5  21      220.43     -185.36    214.31 o
  -5   6  21       10.47      103.27    202.38 o
  -4   6  21      148.02      329.25    179.43 o
  -3   6  21      225.43      313.44    202.16 o
  -2   6  21        0.45      332.51    221.37 o
  -4   7  21       69.38      482.17    210.06 o
  -3   7  21       37.85      216.22    159.30 o
  -2   7  21       70.78      406.22    242.59 o
  -4   8  21      208.63       61.33    209.94 o
  -3   8  21        2.11       70.49    348.41 o
  -2   8  21        0.42     -162.68    472.65 o
  -4   0  22       88.95      -47.31    333.65 o
  -3   0  22      110.22      315.45    271.91 o
  -4   1  22      193.05      309.45    235.90 o
  -3   1  22      122.51       81.66    211.37 o
  -3   2  22        6.99       26.14    215.76 o
 
